# Supplementary material for: Discovery of a Splicing Regulator Required for Cell Cycle Progression
Source: PLoS Genet. 2013 Feb 21;9(2):e1003305. doi: 10.1371/journal.pgen.1003305 (PMC3578776; doi:10.1371/journal.pgen.1003305)
Supplement: Dataset S1 — Primers designed and transgenic clones generated by this study. The primers worksheet includes names, nucleotide sequence and comments for each primer used in the study. The transgenic strains worksheet lists plasmids constructs, the source of parental Toxoplasma strains and drug selection used to obtain each transgenic clone. (XLSX) [file pgen.1003305.s001.xlsx]

## Sheet: Primers
Primer ID	Sequence*	Comments
To build entry clones for the mutant 12-109C6 complementation
TGME49_003100_FOR_attB1	GGGGACAAGTTTGTACAAAAAAGCAGGCTTCGCACTGTCGTTCAGCAGTACCAGC	984bp of 5’UTR
TGME49_003100_REV_attB2	GGGGACCACTTTGTACAAGAAAGCTGGGTCGACGGGTTCCACCGGTGAAACG	1019bp of 3’UTR
TGGT1_017850_FOR_attB1	GGGGACAAGTTTGTACAAAAAAGCAGGCTTCGGGAAGGCCGTACCGGCAAGAAC	1000bp of 5’UTR
TGGT1_017850_REV_attB2	GGGGACCACTTTGTACAAGAAAGCTGGGTCCGTGAGAGGAATGGATTCCCGTCC	1029bp of 3’UTR
TGGT1_017860_FOR_attB1	GGGGACAAGTTTGTACAAAAAAGCAGGCTTCGCGGATATGTCACTGTCGAATGGG	1010bp of 5’UTR
TGGT1_017860_REV_attB2	GGGGACCACTTTGTACAAGAAAGCTGGGTCGGACGCCTTCACATCGAGAGG	960bp of 3’UTR
To build pDEST_gra-myc3X/sag-HXGPRT expression constructs
TGGT1_017860_FOR_attB1-1	GGGGACAAGTTTGTACAAAAAAGCAGGCTTCCTGCCCCACCGCCGACTCCGGGT	2484bp of 5’UTR
TGGT1_017860_REV_attB2-1	GGGGACCACTTTGTACAAGAAAGCTGGGTCTATGTCATCCAAAAGGTTCGGTGCCGC	STOP codon not included
To build ptub_DD_myc3X_DHFR-Ts expression constructs
TGGT1_017860_FOR_MfeI	TATCAATTGTACGGACAGACTGTTTCGGGCGCTG	3bp into coding sequence
TGGT1_017860_REV_SbfI	TATCCTGCAGGTCATATGTCATCCAAAAGGTTCGGTGCCG	STOP codon included
TGGT1_017860_FOR_N_MfeI	TATCAATTGGTACAGAGTTTCACAGCGAATGAGG	deletion of the first 228bp
TGGT1_017860_REV_Cc_SbfI	TATCCTGCAGGTCACCCCATGACAGCAGCCTCTTG	deletion of the last 135bp
TGGT1_017860_REV_Ca_SbfI	TATCCTGCAGGTCAGTCAATTTCCCTGTCTTTCCATTTACTCC	deletion of the last 276bp
RBM42_FOR_MfeI	TATCAATTGCGCTTGAAGGAAATGGAGGCG	96 bp into coding sequence
RBM42_REV_SbfI	TATCCTGCAGGCTATCTCAGGCCCAGCTTCTTC	STOP codon included
To build pGEX6T-2_PfRRM1
PF13_0318_FOR_GST_SmaI	TATCCCGGGAGGGAAAATGATAATACAGAACAACAAATATCAGATATG	3bp into coding sequence
PF13_0318_REV_GST_NotI	TATGCGGCCGCTTAGTTCAAGGTATCTTTATTTATTAATCTTTCATG	STOP codon included
*Nucleotide sequence in bold indicates vector specific cloning/recombination sites. 5’ to 3’ sequence is shown.

## Sheet: transgenic strains
plasmid name//selectable marker	transfected parental strain	selection	epitope tag	promoter
TgRRM1-myc3X-3'UTR-sag1//HXGPRT minigene	RHΔhxgprt clone 12-109C6	HXGPRT	C-terminal 3xmyc	TgRRM1
ts-TgRRM1-myc3X-3'UTR-sag1//HXGPRT minigene	RHΔhxgprt 12-109C6	HXGPRT	C-terminal 3xmyc	TgRRM1
ptub_DD-myc3X-TgRRM1-3'UTR-DHFR-Ts//sagCATsag	RHΔhxgprt 12-109C6	Chloramphenicol	N-terminal 3xmyc	a-tubulin
ptub_DD-myc3X-TgRRM1-DN-3'UTR DHFR-Ts//sagCATsag	RHΔhxgprt 12-109C6	Chloramphenicol	N-terminal 3xmyc	a-tubulin
ptub_DD-myc3X-TgRRM1-DCc-3'UTR DHFR-Ts//sagCATsag	RHΔhxgprt 12-109C6	Chloramphenicol	N-terminal 3xmyc	a-tubulin
ptub_DD-myc3X-TgRRM1-Dca-3'UTR DHFR-Ts//sagCATsag	RHΔhxgprt 12-109C6	Chloramphenicol	N-terminal 3xmyc	a-tubulin
ptub_DD-myc3X-TgRRM1-DNCc-3'UTR DHFR-Ts//sagCATsag	RHΔhxgprt 12-109C6	Chloramphenicol	N-terminal 3xmyc	a-tubulin
ptub_DD-myc3X-TgRRM1-DNCa_DHFR-Ts	RHΔhxgprt 12-109C6	Chloramphenicol	N-terminal 3xmyc	a-tubulin
ptub_DD-myc3X-PfRRM1-3'UTR DHFR-Ts//sagCATsag	RHΔhxgprt 12-109C6	Chloramphenicol	N-terminal 3xmyc	a-tubulin
ptub_DD-myc3X-Tg/PfRRM1-3'UTR DHFR-Ts//sagCATsag	RHΔhxgprt 12-109C6	Chloramphenicol	N-terminal 3xmyc	a-tubulin
ptub_DD-myc3X-RBM42-3'UTR DHFR-Ts//sagCATsag	RHΔhxgprt 12-109C6	Chloramphenicol	N-terminal 3xmyc	a-tubulin
