# Supplementary material for: Discovery of a Splicing Regulator Required for Cell Cycle Progression
Source: PLoS Genet. 2013 Feb 21;9(2):e1003305. doi: 10.1371/journal.pgen.1003305 (PMC3578776; doi:10.1371/journal.pgen.1003305)
Supplement: Dataset S2 — Microarray analysis of mutant 12-109C6. The list of genes with statistically different mRNA (anova test) expression in the mutant 12-109C6 grown at 34°C versus 40°C. For details of the experiment and analysis see Material and Methods and GEO dataset GSE43315 (ncbi.org). Data entry in this worksheet includes Genebank ID (ToxoDB.org), fold difference of expression (FC), RMA values from current microarray. Data was categorized (Category) based on the gene product description (Description) and mRNAs predicted to peak in G1 (G1 sub), S/M (S/M sub) and non-cyclical (not periodic) are indicated with x. (XLSX) [file pgen.1003305.s002.xlsx]

## Sheet: FC>4 ANOVA .05 34 vs 40
The changes in mRNA levels are organized into three groups: cyclical mRNAs with peak expression in G1 or S/M phases and those consititutively expressed
Green fields are downregulated mRNAs, orange fields are upregulated mRNAs. RMA values determine by GeneSpring 10v are included along with fold changes between pairwise comparisons
Genbank ID	FC 40oC-24h vs 34oC-24h	FC 40oC-6h vs 34oC-24h	[40oC-24h](rma)	[40oC-6h](rma)	[34oC-24h](rma)	Description	category	G1 sub	S/M sub	not periodic
TGME49_040630	-39.9419	-27.3416	19.5115	30.2416	780.268	ULK kinase	kinase		x
TGME49_002200	-34.9835	-27.0632	80.5962	113.432	2818.06	hypothetical protein			x
TGME49_082050	-34.3757	-26.5113	22.5369	33.5125	770.672	hypothetical protein (PP2C hn)	phosphatase		x
TGME49_054870	-29.0001	-21.6884	29.365	46.602	850.643	hypothetical protein			x
TGME49_115210	-28.8418	-17.3104	13.4871	23.6722	391.876	rhoptry protein	rhoptry		x
TGME49_069870	-26.6541	-12.1611	40.1589	86.7418	1026.48	hypothetical protein (metallohydrolase)	protein degradation		x
TGME49_115220	-26.3636	-6.84459	29.2536	121.095	763.296	rhoptry protein (ROP14)	rhoptry		x
TGME49_056030	-23.6075	-13.8126	48.6792	75.788	1045.21	hypothetical protein (tubulin polymerization promoting)	cytoskeleton		x
TGME49_004130	-23.6	-4.44407	18.8729	98.964	436.675	membrane-attack complex / perforin domain-containing protein			x
TGME49_111470	-20.7319	-10.5106	59.4322	110.859	1151.38	hypothetical protein			x
TGME49_071270	-19.9396	-19.0776	44.5823	45.7115	819.452	hypothetical protein			x
TGME49_075670	-18.1068	-11.9688	27.7176	42.0781	497.923	hypothetical protein (IMC15)			x
TGME49_024520	-18.0143	-6.94366	63.6979	165.436	1152.34	hypothetical protein			x
TGME49_031920	-17.1484	-10.7407	29.1581	47.9063	501.295	sepiapterin reductase	metabolism		x
TGME49_018740	-16.9359	-5.91812	71.1016	204.806	1160.46	hypothetical protein			x
TGME49_001410	-15.9219	-18.8656	60.8278	52.4699	919.899	protein phosphatase 2C	phosphatase		x
TGME49_107760	-14.273	-10.0367	75.8887	110.1	1081.6	tubulin-tyrosine ligase family protein	metabolism		x
TGME49_112950	-13.9323	-20.7451	69.4994	45.137	922.213	hypothetical protein (oocyst up)			x
TGME49_047190	-13.9282	-9.8095	12.0574	18.0048	167.622	thrombospondin type 1 domain-containing protein	cytoskeleton		x
TGME49_065420	-13.9188	-9.58814	32.208	48.2947	448.255	hypothetical protein			x
TGME49_039840	-13.2316	-12.5182	19.1176	20.3956	251.187	hypothetical protein			x
TGME49_106060	-12.9578	-4.46967	101.677	275.171	1230.44	hypothetical protein			x
TGME49_097960	-12.8368	-6.47159	44.749	88.7712	573.857	hypothetical protein			x
TGME49_022670	-11.9726	-7.09609	12.367	20.8382	148.16	hypothetical protein			x
TGME49_068980	-11.8769	-5.37928	76.1604	156	842.805	hypothetical protein			x
TGME49_097860;TGME49_097870	-11.8091	-9.84229	25.4238	31.3437	300.307	hypothetical protein			x
TGME49_066970	-11.2094	-7.45024	55.3189	84.0164	620.548	hypothetical protein			x
TGME49_025540	-11.1522	-2.64779	40.8397	167.217	444.16	hypothetical protein			x
TGME49_025300	-10.8484	-8.17687	31.6985	45.0053	343.057	moesin protein			x
TGME49_080670	-10.692	-6.99158	56.252	85.0497	590.974	hypothetical protein			x
TGME49_099060	-10.3372	-8.67981	31.4346	36.7577	318.748	sodium/hydrogen exchanger	transporter		x
TGME49_068590	-10.0824	-4.02576	37.6665	94.4059	380.047	rhomboid-like protease 4	protein degradation		x
TGME49_069340	-10.0264	-6.04909	76.8021	119.041	719.712	hypothetical protein			x
TGME49_093720	-9.88349	-7.67882	73.9832	96.2663	726.056	hypothetical protein			x
TGME49_106360	-9.75115	-3.83945	16.9596	44.9632	164.082	hypothetical protein			x
TGME49_040380	-9.63661	-6.05952	18.4942	29.7955	177.564	hypothetical protein			x
TGME49_027000	-9.47502	-7.30219	18.3745	23.8631	174.419	hypothetical protein			x
TGME49_039800	-9.31242	-10.5407	78.5665	71.5136	729.199	hypothetical protein			x
TGME49_089880	-9.14386	-4.82767	26.7234	49.3822	238.934	hypothetical protein			x
TGME49_064050	-9.12356	-7.92831	27.3701	32.2703	250.06	ubiquitin-conjugating enzyme domain-containing protein	protein degradation		x
TGME49_005670	-8.97172	-6.91219	36.9955	45.9264	316.271	SF-assemblin	srtuctural protein		x
TGME49_118430	-8.4157	-7.70056	163.451	177.485	1367.41	malate dehydrogenase	metabolism		x
TGME49_029650	-8.21858	-5.07195	42.3272	66.2686	332.993	machado-joseph disease protein			x
TGME49_001260	-8.11614	-3.36613	30.8927	74.5201	250.595	sugar transporter	transporter		x
TGME49_019270	-8.11254	-3.8898	445.62	878.288	3414.93	hypothetical protein			x
TGME49_105510	-8.05496	-7.21178	100.864	108.728	776.078	hypothetical protein			x
TGME49_095360	-8.03844	-4.73569	443.289	756.833	3501.73	hypothetical protein			x
TGME49_033030	-7.98445	-3.70464	33.4956	72.2396	267.018	myosin-A docking protein	structural protein		x
TGME49_005320	-7.98005	-4.66144	39.8015	67.4075	312.76	hypothetical protein			x
TGME49_005750	-7.80781	-4.45174	48.1919	82.5671	367.978	histone deacetylase interacting domain-containing protein	DNA metabolism		x
TGME49_093540	-7.70552	-6.43856	36.4123	44.8999	276.85	hypothetical protein			x
TGME49_100100	-7.59698	-4.45717	14.4292	24.6932	108.002	rhoptry neck protein 2	rhoptry		x
TGME49_025060	-7.51635	-7.0583	23.5339	24.8401	173.871	nucleoredoxin	signaling		x
TGME49_073930	-7.50631	-11.5885	96.4978	62.6018	719.339	SWIB/MDM2 domain-containing protein	DNA metabolism		x
TGME49_054880	-7.47371	-4.5414	58.2955	96.4499	435.121	alpha-galactosidase A	metabolism		x
TGME49_025860	-7.47335	-5.09782	31.3485	45.9421	228.936	hypothetical protein			x
TGME49_057680	-7.32369	-3.61376	645.507	1286.43	4670.91	myosin light chain TgMLC1	structural protein		x
TGME49_108710	-7.31875	-4.78916	53.2208	83.0231	387.093	hypothetical protein			x
TGME49_110730	-7.31205	-5.53309	15.0833	20.0962	110.223	non-muscle myosin heavy chain	structural protein		x
TGME49_029000	-7.27183	-6.06167	48.8635	59.8131	355.516	kelch motif domain-containing protein			x
TGME49_000330	-7.05793	-7.35829	50.9134	50.1345	358.506	hypothetical protein			x
TGME49_073860	-7.02289	-5.39721	79.1601	98.5344	534.681	hypothetical protein			x
TGME49_090200	-6.98023	-7.41244	110.508	102.466	757.06	opine dehydrogenase	metabolsim		x
TGME49_087740	-6.61027	-5.68958	182.786	211.622	1208.85	hypothetical protein			x
TGME49_115770	-6.55661	-7.1068	25.0937	23.1974	160.697	cytochrome p450	metabolism		x
TGME49_050350	-6.42807	-3.60785	42.2307	75.2332	272.436	postsynaptic protein CRIPT	cytoskeleton		x
TGME49_042230	-6.35126	-5.10243	54.6816	66.7647	340.312	Rhoptry kinase family protein ROP29	rhoptry		x
TGME49_115160	-6.31808	-3.14559	24.9593	50.0291	158.128	hypothetical protein			x
TGME49_072660	-6.18543	-5.38943	36.5645	42.5182	225.871	hypothetical protein			x
TGME49_073400	-6.10796	-4.08294	38.6078	56.879	233.508	hypothetical protein			x
TGME49_058360	-5.93499	-6.29328	116.144	109.551	688.654	hypothetical protein			x
TGME49_035130	-5.81528	-5.7168	44.1938	45.2909	258.656	hypothetical protein			x
TGME49_118550	-5.69668	-5.85201	35.2576	34.3875	201.948	hypothetical protein			x
TGME49_085240	-5.64488	-6.14115	102.44	94.903	573.5	trans-2			x
TGME49_070550	-5.61044	-7.36639	18.8577	14.1369	104.025	gamma-glutamyl phosphate reductase	protein synthesis		x
TGME49_028460	-5.44098	-4.14066	20.954	27.7736	113.972	hypothetical protein			x
TGME49_040570	-5.38042	-4.42408	81.8792	95.7726	423.706	hypothetical protein			x
TGME49_111800	-5.27898	-4.9976	22.7377	24.0933	120.386	endonuclease/exonuclease/phosphatase domain-containing protein	DNA/RNA metabolism		x
TGME49_062010	-5.18205	-5.62999	60.6932	55.4811	313.705	calmodulin	signaling		x
TGME49_026680	-4.87715	-4.29018	22.3978	26.1012	108.75	hypothetical protein			x
TGME49_034930	-4.82962	-6.41696	77.1446	57.7055	369.187	SRS43			x
TGME49_050340	-4.7814	-5.62371	85.7587	74.4714	407.837	caltractin	cell cycle		x
TGME49_032260	-4.75607	-4.21068	67.4358	76.1834	321.466	hypothetical protein			x
TGME49_100120	-4.74366	-4.82958	41.2727	40.3126	192.763	cysteine desulfurase	metabolism		x
TGME49_094560	-4.73354	-5.85916	59.0811	45.6508	267.239	Rhoptry kinase family protein ROP37 (incomplete catalytic triad)	rhoptry		x
TGME49_041000	-4.72996	-4.95471	198.463	183.038	909.636	hypothetical protein			x
TGME49_036960	-4.71217	-4.88882	128.586	123.246	601.581	transmembrane domain-containing protein			x
TGME49_049350	-4.69552	-2.94496	29.6306	47.2963	139.458	hypothetical protein			x
TGME49_109720	-4.62916	-4.31367	82.5669	89.3541	387.911	hypothetical protein			x
TGME49_060190	-4.60994	-5.47884	23.9624	20.3284	109.845	microneme protein	microneme		x
TGME49_056060	-4.6045	-3.77449	54.6837	66.6989	249.384	nucleosome assembly protein	DNA metabolism		x
TGME49_025340	-4.55544	-2.81947	40.0337	64.7712	183.279	hypothetical protein			x
TGME49_080770	-4.5326	-4.01705	25.3692	28.6846	113.121	regulator of chromosome condensation domain-containing protein	DNA metabolism		x
TGME49_009200	-4.50773	-4.15436	25.8196	28.4038	115.978	hypothetical protein			x
TGME49_062490	-4.48918	-3.8919	41.651	48.053	185.172	hypothetical protein			x
TGME49_064600	-4.46408	-5.99173	214.118	156.105	935.438	hypothetical protein			x
TGME49_025330	-4.41961	-6.46265	30.1488	20.7229	133.619	hypothetical protein			x
TGME49_027840	-4.28016	-4.44479	38.6368	37.0611	164.736	hypothetical protein			x
TGME49_107020	-4.07999	-4.16907	66.9818	66.4367	272.616	hypothetical protein			x
TGME49_067300	-3.8764	-4.30275	153.494	137.709	592.502	hypothetical protein			x
TGME49_017520	-3.83813	-6.03001	490.039	310.354	1871.56	hypothetical protein			x
TGME49_063850	-3.76855	-4.84024	643.147	499.841	2415.17	hypothetical protein			x
TGME49_042790	-3.74262	-4.56631	31.0015	25.2778	114.751	trichohyalin	structural protein		x
TGME49_063500	-3.69194	-4.77799	83.4541	64.7848	308.542	vacuolar protein sorting 26	vesicular trafficking		x
TGME49_031790	-3.58872	-5.80236	101.32	64.0644	363.465	hypothetical protein			x
TGME49_109850	-3.38657	-4.21082	38.7973	31.4744	131.241	hypothetical protein			x
TGME49_078820	-3.29807	-4.73014	66.581	46.2591	219.664	F-box domain-containing protein	signaling		x
TGME49_057550	-3.07145	-4.31843	49.705	35.7485	152.763	hypothetical protein			x
TGME49_016460	-2.2634	-4.14108	101.326	55.8861	230.29	hypothetical protein			x
TGME49_025900	4.30455	3.10129	206.644	149.195	47.5123	F-box domain-containing protein	cell cycle/signaling		x
TGME49_004280	4.52091	3.36262	766.966	579.116	169.806	CMGC kinase	kinase		x
TGME49_027570	5.29073	4.59501	947.683	835.173	176.943	transmembrane amino acid transporter domain-containing protein (oocyst up)	transporter		x
TGME49_113680	5.70029	3.36724	264.092	155.932	46.5649	hypothetical protein			x
TGME49_106680	5.78009	3.59945	539.461	345.822	93.3948	hypothetical protein			x
TGME49_095100	6.33857	2.57345	669.516	273.591	105.693	hypothetical protein			x
TGME49_048710	10.102	8.581	164.16	138.084	16.0842	hypothetical protein			x
TGME49_028780	11.077	8.96015	1572.57	1271.88	143.577	hypothetical protein (oocyst up)			x
TGME49_076210	11.6239	6.41219	284.268	156.611	24.4579	hypothetical protein			x
TGME49_107800	12.8816	8.21585	544.14	356.231	41.6694	ectonucleoside triphosphate diphosphohydrolase	DNA metabolism		x
TGME49_100990	15.5638	8.13717	411.432	214.019	25.3523	hypothetical protein			x
TGME49_100210	33.8131	11.265	939.191	320.497	27.8199	hypothetical protein			x
TGME49_093180	-31.4692	-5.3621	49.1183	295.992	1553.38	NADP-specific glutamate dehydrogenase	metabolism	x
TGME49_099200	-25.8101	-10.162	31.6098	83.7723	814.216	trafficking protein particle complex subunit 3	vesicular trafficking	x
TGME49_018780	-25.2451	-14.8233	33.3513	56.7596	825.301	phosphoserine aminotransferase	protein synthesis	x
TGME49_105860	-22.311	-5.10619	25.465	108.949	550.39	CAM kinase	kinase	x
TGME49_022860	-20.2806	-6.45776	108.154	341.878	2157.67	eukaryotic translation initiation factor 3 subunit 9	metabolism	x
TGME49_045670	-18.7138	-8.68831	24.1908	57.6641	455.223	pyruvate dehydrogenase	metabolism	x
TGME49_008840	-18.1843	-10.6273	23.4999	40.3351	427.468	ATP-dependent DNA helicase	DNA metabolism	x
TGME49_018920	-17.4651	-12.2691	46.4275	65.2519	797.167	proteasome subunit beta type 5	protein degradation	x
TGME49_031430	-17.0695	-15.2284	33.5684	37.699	555.307	oligosaccharyl transferase STT3	metabolism	x
TGME49_049940	-16.1507	-12.6556	48.8742	64.2406	774.432	hypothetical protein		x
TGME49_093590	-15.5571	-9.34376	31.3585	54.7297	490.318	3-oxoacyl-[acyl-carrier-protein] synthase	metabolism	x
TGME49_053650	-14.8552	-9.30422	66.3421	107.148	987.602	DnaJ domain-containing protein	vesicular trafficking	x
TGME49_058460	-14.3325	-3.89001	80.4924	292.678	1148.62	hypothetical protein		x
TGME49_067050	-14.3023	-8.23851	46.2812	79.3111	653.982	hypothetical protein		x
TGME49_099670	-14.0645	-4.89	31.0403	89.6515	436.299	hypothetical protein		x
TGME49_059260	-13.8785	-6.53752	76.8525	161.752	1054.39	mitochindrial AAA ATPase	mitochindria	x
TGME49_040650	-11.7627	-8.14503	40.4566	59.4072	474.5	coatomer alpha subunit	vesicular trafficking	x
TGME49_089070	-11.5671	-12.6323	33.4308	31.3524	379.542	P-Type cation-transporting ATPase	transporter	x
TGME49_063420	-11.5348	-7.77141	26.4157	38.2661	294.122	ubiquitin carboxyl-terminal hydrolase	protein degradation	x
TGME49_030420	-11.5225	-6.56543	49.3764	86.7524	562.534	calcium-transporting ATPase	transporter	x
TGME49_118710	-11.4915	-7.24487	30.4182	46.9374	339.01	ATP-binding cassette sub-family F member 1	transporter	x
TGME49_083540	-10.7729	-4.92422	266.922	597.926	2904.51	hypothetical protein		x
TGME49_116300	-10.5324	-7.60778	29.3612	40.5203	307.625	DEAD/DEAH box helicase	RNA metabolism	x
TGME49_015450	-10.5254	-6.87664	24.9275	38.2559	266.953	aquaporin	transporter	x
TGME49_049860	-9.7559	-3.40768	13.2486	39.621	129.932	centrosomal protein	structural protein	x
TGME49_005060	-9.52226	-8.07716	38.7941	46.482	370.94	hypothetical protein		x
TGME49_004340	-9.28764	-5.52619	154.191	264.932	1426.88	hypothetical protein		x
TGME49_002180	-8.93546	-8.91454	63.3026	66.0952	563.491	hypothetical protein		x
TGME49_002830	-8.61369	-3.62647	231.344	574.46	1992.39	C2 domain-containing protein		x
TGME49_120110	-8.60489	-6.71931	24.1853	32.0933	208.137	proliferating cell nuclear antigen	DNA replication	x
TGME49_066750	-8.54371	-9.31983	82.3163	75.8286	701.267	hypothetical protein		x
TGME49_118310	-8.52964	-4.80992	68.8479	119.826	576.049	transketolase	metabolism	x
TGME49_092920	-8.45057	-4.27328	113.002	228.607	954.928	heat shock protein 90	protein folding	x
TGME49_058500	-8.08748	-5.59867	26.3517	37.3475	209.137	hypothetical protein		x
TGME49_019540	-7.95088	-3.62028	36.7874	79.9081	290.252	alanyl-tRNA synthetase	protein synthesis	x
TGME49_034190	-7.83335	-6.3315	94.3624	116.433	730.809	glycine hydroxymethyltransferase	metabolism	x
TGME49_105040	-7.75715	-6.06101	52.8508	68.5766	408.835	hypothetical protein		x
TGME49_022270	-7.60499	-4.93271	71.3714	107.708	531.055	hypothetical protein		x
TGME49_017560	-7.59221	-4.09864	51.3373	94.911	390.248	DNA-directed RNA polymerase II	RNA metabolism	x
TGME49_086750	-7.27856	-6.69836	37.1952	40.5354	276.515	MA3 domain protein		x
TGME49_120040	-7.25095	-10.1719	40.1888	28.8485	294.139	rar1		x
TGME49_049970	-7.2369	-5.30113	117.538	159.319	839.829	hypothetical protein		x
TGME49_116530	-7.22343	-7.00322	27.9611	27.6413	193.732	myosin heavy chain	cytoskeleton	x
TGME49_029990	-7.1835	-3.49029	106.509	219.873	764.541	TCP-1/cpn60 family chaperonin	protein folding	x
TGME49_078050	-7.18261	-4.77406	249.724	378.695	1804.97	proteasome subunit alpha type 1	protein degradation	x
TGME49_025580	-7.08493	-5.35721	132.491	172.281	913.035	26S Proteasome non-ATPase regulatory subunit 9	protein degradation	x
TGME49_002310	-6.87897	-2.88782	58.6793	140.303	404.077	glycoprotease family domain-containing protein	protein degradation	x
TGME49_097420	-6.83703	-5.10427	24.7495	32.8944	168.54	beta-tubulin cofactor D	cytoskeleton	x
TGME49_087210	-6.75137	-5.93021	421.66	491.007	2842.66	proteasome subunit alpha type 2	protein degradation	x
TGME49_076930	-6.73517	-4.22944	158.255	261.301	1070.06	hypothetical protein		x
TGME49_048960	-6.72364	-3.74688	53.7423	94.18	350.436	hypothetical protein		x
TGME49_002980	-6.69501	-3.05396	48.1161	107.064	317.32	hypothetical protein		x
TGME49_004310	-6.62962	-2.40058	102.376	273.4	655.889	hypothetical protein		x
TGME49_104990	-6.60069	-3.39514	33.7743	66.4401	222.523	guanylate binding protein	signaling	x
TGME49_120720	-6.58833	-3.99618	59.4474	98.4221	395.229	hypothetical protein		x
TGME49_090260	-6.54456	-6.1361	49.7697	54.0156	326.233	hypothetical protein		x
TGME49_001380	-6.52143	-4.27405	420.415	643.221	2754.3	chorismate synthase	protein synthesis	x
TGME49_049650	-6.50551	-4.66709	66.9955	92.0113	431.335	apolipoprotein A-I binding protein	metabolism	x
TGME49_037000	-6.49899	-6.14728	76.5118	80.4407	495.973	hypothetical protein		x
TGME49_053730	-6.49742	-4.79286	76.3681	103.696	494.917	importin-alpha re-exporter	transporter	x
TGME49_072690;TGME49_072700	-6.41538	-6.12873	52.5712	54.2493	332.756	hypothetical protein		x
TGME49_026420	-6.28381	-3.92722	86.9335	135.936	537.779	oligoendopeptidase F	protein degradation	x
TGME49_046920	-6.27136	-5.67437	41.7675	47.0315	261.935	glutathione reductase	metabolism	x
TGME49_076890	-6.18756	-4.18476	25.2377	38.2199	156.023	hypothetical protein		x
TGME49_066800	-6.16584	-3.73204	40.2742	66.0702	250.435	integral membrane protein	structural protein	x
TGME49_105750	-6.1135	-2.91263	27.112	58.1457	165.677	nucleolar GTP-binding protein NOG2	ribosome biogenesis	x
TGME49_106030	-6.10538	-5.32677	60.2185	69.0177	370.361	hypothetical protein		x
TGME49_086610	-5.97719	-3.8524	24.3386	37.7616	145.382	30S ribosomal protein S14	ribosome biogenesis	x
TGME49_051880	-5.96665	-4.95595	174.116	208.654	1038.84	tyrosyl-tRNA synthetase	protein synthesis	x
TGME49_055250	-5.81032	-7.23371	50.8455	40.2073	290.842	NOL1/NOP2/sun family domain-containing protein	protein synthesis	x
TGME49_023140	-5.66702	-3.09656	319.106	578.91	1788.44	multisynthetase complex auxiliary component p43	protein synthesis	x
TGME49_027950	-5.55036	-1.82103	36.2368	109.619	199.647	zinc metalloprotease 2	protein degradation	x
TGME49_001870	-5.51304	-6.21288	32.8017	28.7725	178.812	TPR domain-containing protein		x
TGME49_063560	-5.50282	-1.90595	100.219	286.045	545.967	hypothetical protein		x
TGME49_087180	-5.47288	-3.16131	25.1539	42.7114	135.645	hypothetical protein		x
TGME49_106520	-5.46954	-4.84279	22.6342	25.5733	124.325	tRNA pseudouridine synthase B	protein synthesis	x
TGME49_068640	-5.43544	-4.31047	24.6545	31.3232	134.117	WD domain		x
TGME49_040440	-5.42735	-4.59519	29.7544	35.2618	161.25	hypothetical protein		x
TGME49_032760	-5.413	-3.65748	84.4701	125.147	458.019	protein phosphatase inhibitor 2	phosphatase	x
TGME49_119580	-5.39905	-2.42243	19.5217	43.5264	104.234	hypothetical protein		x
TGME49_026260	-5.38827	-3.87055	148.812	206.747	803.901	hypothetical protein		x
TGME49_014780	-5.35283	-5.01184	37.9135	39.2274	196.469	bis(5'-nucleosyl)-tetraphosphatase (asymmetrical)	metabolism	x
TGME49_033260	-5.30204	-7.82949	31.7796	21.449	169.626	GTP-binding protein	signaling	x
TGME49_070880	-5.26894	-4.94508	42.892	46.422	226.236	RNA binding motif-containing protein	RNA metabolism	x
TGME49_083850	-5.24054	-2.4979	74.8033	161.908	392.67	peptidyl-prolyl isomerase	metabolism	x
TGME49_067480	-5.23359	-4.42999	24.2914	28.6994	127.422	N2		x
TGME49_114240	-5.22526	-2.64052	29.7984	59.8928	156.904	general transcription factor IIIC	transcription	x
TGME49_111870	-5.21541	-2.58179	223.218	451.867	1169.42	WD repeat protein	signaling	x
TGME49_099070	-5.16568	-3.14808	27.8346	47.176	143.864	pyruvate kinase	metabolism	x
TGME49_045430	-5.15015	-5.05097	28.0935	28.7609	144.557	hypothetical protein		x
TGME49_049300	-5.12591	-3.91839	263.966	345.329	1348.25	hypothetical protein		x
TGME49_009970	-5.08556	-4.62798	47.4014	51.8836	240.223	gamma-tubulin complex component 4	cytoskeleton	x
TGME49_110840	-5.0749	-5.19624	45.152	43.19	223.883	hypothetical protein		x
TGME49_054580	-4.98398	-5.48489	56.2409	49.874	274.883	UDP-galactose transporter protein	transporter	x
TGME49_073140	-4.91597	-4.21358	51.3557	60.6308	252.879	radical SAM domain-containing protein	metabolism	x
TGME49_022000	-4.82451	-3.67876	61.0925	80.1823	293.756	ribosome biogenesis protein Brix	ribosome biogenesis	x
TGME49_032960	-4.70402	-2.38118	67.6095	133.426	317.899	2OG-Fe(II) oxygenase family protein	metabolism	x
TGME49_072010	-4.67628	-3.43769	103.656	139.892	480.694	nucleolar protein family A	ribosome biogenesis	x
TGME49_088800	-4.65558	-2.49098	31.7067	58.6084	146.274	endonuclease/exonuclease/phosphatase domain-containing protein	DNA metabolism	x
TGME49_081510	-4.52216	-3.62175	99.0858	125.781	447.352	ribonuclease HI large subunit	RNA metabolism	x
TGME49_014210	-4.51784	-2.49325	172.675	313.017	780.168	centromere/microtubule binding protein	cell cycle	x
TGME49_072570	-4.42411	-4.63523	30.0812	28.3468	130.04	hypothetical protein		x
TGME49_027970	-4.38382	-5.07247	464.995	400.754	2010.18	DNA-binding protein HU	DNA metabolism	x
TGME49_028490	-4.35987	-2.91263	98.5762	148.783	431.971	hypothetical protein		x
TGME49_119950	-4.356	-2.99981	82.7101	120.369	359.44	rRNA-processing protein FCF1	ribosome biogenesis	x
TGME49_049180	-4.29414	-4.35207	169.091	167.823	728.644	bifunctional dihydrofolate reductase / thymidylate synthase	metabolism	x
TGME49_094250	-4.21501	-3.37508	25.3272	31.4491	106.079	hypothetical protein		x
TGME49_031120	-4.21374	-3.35695	60.1555	74.4059	248.754	ribosomal protein S11	ribosome biogenesis	x
TGME49_015390	-4.16764	-2.93071	66.0765	93.6609	274.393	Tim10/DDP family zinc finger containing protein	mitochondria	x
TGME49_101890	-4.13481	-5.40503	547.325	403.417	2182.42	hypothetical protein		x
TGME49_017580	-4.03015	-3.14099	74.2062	95.8378	297.781	DNA-directed RNA polymerases III	transcription	x
TGME49_022020	-4.00359	-5.82454	88.3062	59.6838	346.126	phosphoglycerate kinase	metabolism	x
TGME49_057740	-3.99809	-4.85742	78.3665	64.5121	313.423	UMP-CMP kinase	kinase	x
TGME49_019870	-3.65292	-4.25984	95.4185	80.8501	343.581	DNA replication licensing factor	cell cycle	x
TGME49_050010	-3.64527	-4.46592	44.9312	36.7233	163.51	hypothetical protein		x
TGME49_047630	4.02542	2.90182	579.391	421.474	146.097	hypothetical protein		x
TGME49_111240	4.30477	4.11002	159.568	152.34	37.8104	DnaJ domain-containing protein	protein folding	x
TGME49_037500	4.32755	3.83454	256.298	229.356	59.705	protein phosphatase 2C	phosphatase	x
TGME49_096950	4.32999	4.39847	154.255	155.937	35.6148	hypothetical protein		x
TGME49_069010	4.44814	2.79432	220.309	141.133	49.5462	hypothetical protein		x
TGME49_065220	4.52757	3.97113	186.82	158.7	39.9513	co-chaperone GrpE	protein folding	x
TGME49_044380	4.57783	4.61986	1843.86	1842.9	401.091	hypothetical protein		x
TGME49_102350	4.78655	4.74198	243.223	241.008	50.8601	hypothetical protein		x
TGME49_051550	4.8964	3.72583	1898.62	1487.95	387.74	acyl-CoA-binding protein	metabolism	x
TGME49_032750	4.94967	3.35368	2064.65	1400.04	418.132	hypothetical protein		x
TGME49_109890	5.11765	5.50687	118.309	126.999	23.5546	hypothetical protein		x
TGME49_064190	5.78546	4.29965	947.895	725.63	164.94	hypothetical protein		x
TGME49_040210	6.69383	4.77829	370.961	268.312	55.1217	phosphate transporter	transporter	x
TGME49_096340	7.10671	5.77927	1303.26	1078.8	182.216	hypothetical protein		x
TGME49_016110	7.43241	4.81531	492.259	319.407	67.7741	hypothetical protein		x
TGME49_093260;TGME49_093270	8.06177	5.43033	934.388	628.75	116.507	pyruvate dehydrogenase (lipoamide) kinase	metabolism	x
TGME49_083590	8.18428	8.62187	353.327	382.636	43.5287	hypothetical protein		x
TGME49_084580	8.23254	5.93328	133.833	96.6286	16.651	ribose-phosphate pyrophosphokinase	RNA metabolism	x
TGME49_054940	8.7654	7.85404	221.999	194.135	24.4511	hypothetical protein		x
TGME49_084310	10.2402	9.39516	641.162	629.167	62.5138	hypothetical protein		x
TGME49_058390	10.2679	6.87953	2383.6	1548.92	225.769	DnaJ protein	protein folding	x
TGME49_033390	11.4721	7.32958	823.314	531.615	72.0815	hypothetical protein		x
TGME49_034480	15.0999	10.5242	322.23	230.958	21.4695	hypothetical protein		x
TGME49_028150	16.2548	9.78355	527.757	336.841	32.7806	hypothetical protein		x
TGME49_016590	16.8544	9.19506	544.847	297.595	32.4102	transportin	transporter	x
TGME49_039820	-57.8655	-26.0832	15.7737	36.4135	895.263	D-3-phosphoglycerate dehydrogenase	metabolism			x
TGME49_021470	-32.3734	-14.6638	23.7964	52.4698	771.567	hypothetical protein				x
TGME49_061010	-30.2717	-8.66006	23.0664	79.7544	642.571	26S protease regulatory subunit 8	protein degradation			x
TGME49_007770	-29.1802	-16.7317	20.2637	35.5098	589.975	proteasome PCI domain-containing protein	protein degradation			x
TGME49_066760	-22.9479	-16.7167	47.4633	64.9899	1088.31	isocitrate dehydrogenase	metabolism			x
TGME49_019240	-18.3494	-21.0297	26.9327	23.422	490.566	hypothetical protein				x
TGME49_031940	-18.2059	-11.3384	32.3625	54.4708	584.746	thiF family domain-containing protein				x
TGME49_015040	-16.362	-10.5809	13.0401	20.2665	213.652	hypothetical protein				x
TGME49_093570;TGME49_093580	-15.7908	-13.579	38.5212	44.1837	599.286	SEc62	vesicular trafficking			x
TGME49_066920	-15.2681	-4.62904	71.6865	248.012	1090.9	phosphodiesterase	signaling			x
TGME49_022160	-15.1861	-7.70634	26.2431	51.7683	400.606	aldehyde dehydrogenase	metabolism			x
TGME49_073790	-15.1581	-8.27341	26.9397	51.6128	406.268	hypothetical protein				x
TGME49_097120	-15.0983	-10.1744	57.5936	85.7884	867.706	hypothetical protein				x
TGME49_114080	-14.8243	-6.2348	65.207	157.822	961.55	hypothetical protein				x
TGME49_018310	-13.9438	-2.78643	30.9712	149.53	416.241	thrombospondin type 1 domain-containing protein	cytoskeleton			x
TGME49_028210	-13.9257	-5.162	62.2589	163.276	841.365	26S proteasome regulatory ATPase subunit	protein degradation			x
TGME49_003700	-13.1187	-9.82319	65.2336	87.2613	852.863	hypothetical protein				x
TGME49_008790	-13.0221	-5.1462	60.62	147.537	749.111	mitochondrial carrier domain-containing protein	mitochindria			x
TGME49_066450	-12.9663	-12.4056	30.3467	30.8967	370.197	lysine decarboxylase domain-containing protein	metabolism			x
TGME49_112910;TGME49_112920	-12.8984	-10.5504	243.493	297.783	3064.96	hypothetical				x
TGME49_079380	-12.6278	-7.43392	161.136	277.907	2047.15	hypothetical protein				x
TGME49_089210	-12.4644	-7.19167	35.355	61.9583	440.58	prefoldin subunit	protein folding			x
TGME49_069250	-12.4076	-6.72403	56.8888	110.699	706.426	26S proteasome regulatory subunit	protein degradation			x
TGME49_082180	-12.3457	-5.99121	130.83	274.576	1601.53	hypothetical protein				x
TGME49_015170	-12.0021	-8.48496	22.2315	31.0869	263.66	serine/threonine protein phosphatase	phosphatase			x
TGME49_105820	-11.5194	-8.62474	44.627	58.529	502.66	calcyclin binding protein	protein degradation			x
TGME49_104870	-11.446	-3.97196	58.918	161.26	639.2	hypothetical protein				x
TGME49_094200	-11.2223	-3.95176	383.866	1039.73	4104.52	glucose-6-phosphate dehydrogenase	metabolism			x
TGME49_074110	-11.1944	-8.00409	17.6582	24.7058	196.705	hypothetical protein				x
TGME49_080440	-11.1227	-4.34767	29.9612	76.5648	337.834	ubiquitin-conjugating enzyme E2	protein degradation			x
TGME49_097970	-11.0081	-7.36566	22.1998	33.1027	243.545	aspartyl aminopeptidase	protein synthesis			x
TGME49_003560	-10.9457	-7.76551	29.4392	43.1565	321.462	hypothetical protein				x
TGME49_091640	-10.4587	-7.59707	43.2565	61.0197	452.97	aspartate carbamoyltransferase	protein synthesis			x
TGME49_014440;TGME49_014450	-10.401	-3.25458	94.9168	303.936	986.798	4'-phosphopantetheinyl transferase	metabolism			x
TGME49_074090	-10.3907	-8.49717	14.9178	17.8506	152.827	tim10/DDP zinc finger domain-containing protein	mitochindria			x
TGME49_025550	-10.2639	-6.53123	55.4945	88.8608	567.547	phosphatidylserine decarboxylase proenzyme	metabolism			x
TGME49_005710	-10.2099	-5.14434	32.8612	69.6591	336.619	lysyl-tRNA synthetase	protein synthesis			x
TGME49_106340	-10.0808	-9.88714	70.0882	71.2956	705.949	dynein gamma chain	cytoskeleton			x
TGME49_033230	-9.99065	-3.64329	79.2151	214.403	778.593	RNA binding motif-containing protein	RNA metabolism			x
TGME49_049390	-9.7784	-3.80893	53.6251	137.036	521.303	NAD-specific glutamate dehydrogenase	metabolism			x
TGME49_018540	-9.64797	-14.7743	100.695	68.5368	966.419	hypothetical protein				x
TGME49_060870	-9.619	-5.69046	20.8019	35.1457	199.613	hypothetical protein				x
TGME49_112500	-9.44276	-4.31789	11.4557	25.0821	108.324	hypothetical protein				x
TGME49_066990	-9.30969	-3.50245	95.6272	254.403	890.981	coatomer beta subunit	vesicular trafficking			x
TGME49_015230	-9.26814	-3.50818	19.0991	51.2281	174.361	splicing factor U2AF-associated protein	splicing			x
TGME49_040870	-9.18323	-8.5732	28.88	30.8956	265.495	beta adaptin protein	vesicular trafficking			x
TGME49_109730	-8.98091	-5.89778	169.783	253.727	1488.4	thioredoxin reductase	metabolism			x
TGME49_069710	-8.88268	-3.58854	35.5587	89.6773	316.035	hypothetical protein				x
TGME49_053530	-8.77071	-6.35841	30.4054	41.1942	261.803	rpp14 family domain-containing protein	RNA metabolism			x
TGME49_047240	-8.7549	-4.82774	23.9255	42.4152	204.692	ubiquitin carboxyl-terminal hydrolase isozyme L5	protein degradation			x
TGME49_086120	-8.51541	-5.24686	95.2949	155.243	810.348	prolyl endopeptidase	protein degradation			x
TGME49_044390	-8.50861	-4.90887	58.4399	98.7292	483.734	coatomer epsilon subunit	vesicular trafficking			x
TGME49_029030	-8.50028	-6.39927	33.8716	45.0038	288.305	hypothetical protein				x
TGME49_063060	-8.37238	-3.85403	63.2067	133.552	512.805	26S proteasome non-ATPase regulatory subunit 1	protein degradation			x
TGME49_077840	-8.29072	-4.06199	23.2257	47.5989	192.235	Ras family domain containing protein	signaling			x
TGME49_042000	-8.25021	-12.6852	21.5968	14.1131	177.667	hypothetical protein				x
TGME49_095340	-8.10535	-5.89469	131.627	180.627	1057.96	UV excision repair protein rhp23	DNA metabolism			x
TGME49_020500	-8.08497	-2.83139	52.8157	152.073	419.578	UBX domain-containing protein	protein degradation			x
TGME49_019280	-8.06624	-6.04185	40.4647	53.2679	321.885	actin	structural protein			x
TGME49_082150	-7.95027	-7.61819	17.9069	18.8704	142.477	hypothetical protein				x
TGME49_008800	-7.77443	-6.8328	90.7939	104.409	705.311	hypothetical protein				x
TGME49_109740	-7.67569	-4.43939	54.3734	94.3743	413.154	small nuclear ribonucleoprotein	RNA metabolism			x
TGME49_104770	-7.67124	-3.75357	68.5436	136.164	507.738	ubiquitin-conjugating enzyme E2	protein degradation			x
TGME49_119570	-7.58469	-6.38515	64.9546	74.744	473.326	WD-40 repeat protein				x
TGME49_070690	-7.5234	-3.33534	58.1144	132.977	430.826	hypothetical protein				x
TGME49_093860	-7.52248	-5.65552	47.9206	62.8106	355.994	hypothetical protein				x
TGME49_014240	-7.4455	-4.15481	20.1199	35.5299	147.619	bromodomain-containing protein	DNA metabolism			x
TGME49_010730	-7.32445	-4.34557	27.61	48.5311	201.369	ATP-dependent protease ATP-binding subunit	protein degradation			x
TGME49_011020	-7.29372	-4.89722	149.976	218.761	1073	RNA-binding protein	RNA metabolism			x
TGME49_034440	-7.27936	-6.98852	28.5338	29.75	207.906	aminotransferase	metabolism			x
TGME49_109790	-7.25	-4.1254	22.5327	39.5967	163.832	hypothetical protein				x
TGME49_040280	-7.24987	-4.58708	51.678	82.1012	376.213	hypothetical protein				x
TGME49_120610	-7.22528	-5.50245	20.8904	27.3029	150.627	hypothetical protein				x
TGME49_035160	-7.19294	-4.42344	41.8328	67.5873	299.22	hypothetical protein				x
TGME49_077260	-7.17785	-5.64192	90.5894	120.883	650.423	hypothetical protein				x
TGME49_089720	-7.14521	-6.44855	100.326	112.243	712.526	hypothetical protein				x
TGME49_100280	-7.0877	-3.76005	97.0681	179.799	675.547	small nuclear ribonucleoprotein	RNA metabolism			x
TGME49_034520	-7.03413	-3.08127	67.7295	154.911	478.598	U2 snRNP auxiliary factor or splicing facotr	splicing			x
TGME49_097480;TGME49_097490	-6.95779	-6.19653	64.3548	71.9061	445.626	hypothetical protein				x
TGME49_099080	-6.85142	-4.16538	20.7797	34.3317	142.374	hypothetical protein				x
TGME49_090900	-6.83493	-5.99346	49.439	54.8556	328.832	NUDIX domain-containing protein	metabolism			x
TGME49_088460	-6.82607	-3.36428	47.6748	99.4768	324.786	hypothetical protein				x
TGME49_070840	-6.81838	-7.60385	31.9138	29.7231	217.135	NAD(+) ADP-ribosyltransferase	signaling			x
TGME49_078210	-6.80468	-4.6194	51.9777	74.4254	344.814	hypothetical protein				x
TGME49_116270	-6.78548	-5.04365	178.306	233.589	1168.41	geranylgeranyl transferase type II beta subunit	metabolism			x
TGME49_043480	-6.78475	-5.1717	16.8249	22.6048	114.44	50S ribosomal protein L3	protein synthesis			x
TGME49_048880	-6.67563	-5.61916	153.166	178.029	989.422	Ras family domain-containing protein	signaling			x
TGME49_080390	-6.65974	-5.99115	17.3235	19.2039	115.064	hypothetical protein				x
TGME49_067420	-6.60979	-3.99725	349.497	585.146	2276.67	mago nashi protein	RNA metabolism			x
TGME49_094550	-6.54275	-2.79996	25.9022	59.1019	164.91	dynein heavy chain	cytoskeleton			x
TGME49_037010	-6.53465	-5.60121	27.8572	33.0132	182.189	hypothetical protein				x
TGME49_098980	-6.48666	-2.80636	50.2028	119.092	323.703	RNA pseudouridylate synthase	RNA metabolism			x
TGME49_024110	-6.47647	-4.41137	55.4443	81.6698	359.622	adhesion regulating molecule	cytoskeleton			x
TGME49_046100	-6.44016	-4.73684	35.0324	47.3759	226.712	hypothetical protein				x
TGME49_013830	-6.29293	-4.04529	107.147	172.266	674.97	hypothetical protein				x
TGME49_056970	-6.26461	-3.78713	120.776	195.055	734.765	vacuolar ATP synthase catalytic subunit A	transporter			x
TGME49_009580	-6.22971	-3.8284	17.6459	29.2761	109.442	hypothetical protein				x
TGME49_067080	-6.189	-3.30959	19.6794	36.3363	118.839	26S proteasome subunit 4	protein degradation			x
TGME49_060420	-6.16296	-4.24371	51.2131	74.942	315.479	HEC/Ndc80p family protein	cell cycle			x
TGME49_015420	-6.08257	-5.63526	54.719	57.8928	324.595	SNARE protein	vesicular trafficking			x
TGME49_011030	-6.04332	-10.0705	494.291	303.228	2977.35	hypothetical protein				x
TGME49_021170	-6.02843	-8.20569	127.27	94.0093	765.715	peptidase family M48 domain-containing protein	protein degradation			x
TGME49_070240	-6.02817	-4.5918	1050.68	1354.78	6181.68	cyst matrix protein	structural protein			x
TGME49_047760	-5.97613	-5.19318	31.5706	36.9022	189.327	long chain acyl-CoA synthetase	metabolism			x
TGME49_080550	-5.83975	-4.79983	27.4711	32.8499	157.781	coatomer zeta-2 subunit	vesicular trafficking			x
TGME49_097940	-5.80158	-6.79936	176.71	150.779	1027.53	hypothetical protein				x
TGME49_004480	-5.7138	-3.59646	28.7287	45.6042	165.667	DnaJ domain-containing protein	protein folding			x
TGME49_099810	-5.68965	-3.47998	26.3486	42.8757	149.199	cysteinyl-tRNA synthetase	protein synthesis			x
TGME49_081630	-5.66508	-5.31533	103.337	110.387	584.877	hydroxyacylglutathione hydrolase	metabolism			x
TGME49_101380	-5.63449	-3.49341	47.3848	77.0185	266.517	GTP-binding protein TypA	signaling			x
TGME49_100310	-5.55631	-3.85106	61.2166	89.6128	343.186	26S protease regulatory subunit 6a	protein degradation			x
TGME49_044400	-5.47633	-4.91742	26.9992	30.4859	149.73	hypothetical protein				x
TGME49_017220	-5.47467	-2.46303	28.1906	62.8047	154.086	zinc finger (C3HC4 RING finger) protein	protein degradation			x
TGME49_026020	-5.44222	-2.13976	872.152	2161.94	4622.09	transmembrane domain-containing protein				x
TGME49_002810	-5.40624	-3.79728	24.0566	34.6016	129.833	DnaJ domain-containing protein	protein folding			x
TGME49_118510	-5.394	-4.27016	50.42	65.0659	270.177	N-ethylmaleimide-sensitive factor	vesicular trafficking			x
TGME49_041150	-5.38313	-4.17475	34.8557	45.0755	187.301	hypothetical protein				x
TGME49_054120	-5.29221	-2.71445	416.805	822.853	2197.94	microtubial-binding protein	cytoskeleton			x
TGME49_101250	-5.27892	-2.44657	113.659	242.289	592.071	hypothetical protein				x
TGME49_111780	-5.23561	-3.43997	45.2976	69.4512	236.41	alcohol dehydrogenase class III	metabolism			x
TGME49_011440	-5.22964	-2.82891	32.2832	59.6236	169.012	hypothetical protein				x
TGME49_069660	-5.22099	-2.22529	21.9179	50.2581	111.82	TFIIH basal transcription factor complex helicase XPB subunit	transcription			x
TGME49_091970	-5.20255	-3.51837	94.9991	140.156	491.764	hypothetical protein				x
TGME49_048600	-5.02181	-4.09444	95.4635	117.049	474.96	aspartate aminotransferase	protein synthesis			x
TGME49_070070	-4.99797	-4.49469	50.748	57.5413	256.839	vesicle trafficking protein	vesicular trafficking			x
TGME49_062930	-4.95012	-5.86358	130.007	110.734	638.392	hypothetical protein				x
TGME49_038100	-4.9116	-3.89763	209.66	262.284	1017.45	emp24/gp25L/p24 family domain-containing	vesicular trafficking			x
TGME49_115920	-4.89696	-2.32642	21.9613	46.3647	107.048	RNA polymerase II subunit RPB11	transcription			x
TGME49_037150	-4.88244	-2.04231	118.759	277.082	566.09	signal peptide peptidase domain-containing protein	metabolism			x
TGME49_060450	-4.86285	-3.8958	27.4724	34.3822	133.539	DEAD/DEAH box helicase	RNA metabolism			x
TGME49_091680	-4.82312	-3.43462	47.0942	68.2041	227.13	protein transport protein Sec23	vesicular trafficking			x
TGME49_083780	-4.81277	-3.55582	100.458	135.817	482.896	glucose-6-phosphate isomerase	metabolism			x
TGME49_058070	-4.76583	-2.9953	33.3372	53.1297	160.121	signal recognition particle	metabolism			x
TGME49_010840	-4.70388	-4.61452	85.3352	88.5767	397.72	arginyl-tRNA synthetase	protein synthesis			x
TGME49_038180	-4.66131	-3.81785	60.0879	74.1854	281.969	26S proteasome non-ATPase regulatory subunit	protein degradation			x
TGME49_029950	-4.61411	-4.39353	220.091	231.062	1015.24	26S protease regulatory subunit 6b	protein degradation			x
TGME49_066100	-4.57984	-3.88957	230.951	272.425	1061.49	Rhoptry kinase family protein ROP41	rhoptry			x
TGME49_114830	-4.56897	-3.30532	70.0756	95.2498	312.381	splicing factor 3b subunit 10	splicing			x
TGME49_093340	-4.56094	-3.43532	177.919	235.376	810.089	ran-specific GTPase-activating protein	signaling			x
TGME49_121660;TGME49_121670	-4.55095	-6.03569	66.3314	50.4496	298.599	glycosyltransferase	metabolism			x
TGME49_032060	-4.53608	-4.02152	54.5724	60.83	244.938	peptidase family T4	protein degradation			x
TGME49_089010	-4.53189	-3.80256	55.1134	66.6578	249.633	hypothetical protein				x
TGME49_104520	-4.52137	-3.81895	27.3545	32.7204	123.478	hypothetical protein				x
TGME49_015520	-4.5207	-3.50861	77.0556	101.011	347.994	hypothetical protein				x
TGME49_105300	-4.48848	-3.40021	25.9923	35.0633	116.685	DNA-repair endonuclease subunit	DNA metabolism			x
TGME49_020930	-4.42784	-4.8607	91.167	82.0941	399.033	hypothetical protein				x
TGME49_001800	-4.4261	-3.01071	149.034	221.329	665.361	RNA-binding protein	RNA metabolism			x
TGME49_046520	-4.41968	-2.4139	25.7132	47.0949	113.644	hypothetical protein				x
TGME49_059990	-4.41739	-5.30103	68.7938	55.0823	291.739	SAC3/GANP domain-containing protein	vesicular trafficking			x
TGME49_048650	-4.3761	-5.51155	32.5609	26.1571	142.492	guanidine nucleotide exchange factor	signaling			x
TGME49_035400	-4.34836	-2.19165	61.2899	119.915	261.859	hypothetical protein				x
TGME49_042850	-4.34192	-2.62399	92.2396	151.335	398.824	hypothetical protein				x
TGME49_050830	-4.32837	-2.48045	35.3179	61.6027	152.548	26S proteasome regulatory particle non-ATPase subunit	protein degradation			x
TGME49_014590	-4.32045	-2.24054	40.8294	79.1305	176.239	microfibrillar-associated protein 1	cytoskeleton			x
TGME49_007430	-4.30835	-2.79596	46.1285	70.7927	198.22	ATP-dependent RNA helicase DDX family protein	RNA metabolism			x
TGME49_003030	-4.29242	-3.04702	230.859	320.605	976.77	hypothetical protein				x
TGME49_083730	-4.24447	-3.26667	42.5213	55.062	180.444	endomembrane domain-containing protein				x
TGME49_008590	-4.22924	-2.25469	85.407	160.623	361.12	vacuolar ATP synthase subunit H	transporter			x
TGME49_051950	-4.22486	-2.79556	80.238	121.491	337.108	ribosomal protein L7/L12	ribosome biogenesis			x
TGME49_059520	-4.22472	-5.17907	87.6052	71.545	369.027	hypothetical protein				x
TGME49_018530	-4.21199	-5.76249	116.198	84.1995	485.069	hypothetical protein				x
TGME49_031190	-4.19651	-3.59767	48.0399	55.1652	198.829	arsenical pump-driving ATPase	transporter			x
TGME49_110000	-4.16047	-3.07329	58.0748	79.8837	241.12	lung seven transmembrane receptor domain-containing protein				x
TGME49_075630	-4.15408	-3.40601	28.7693	35.1339	119.313	ubiquitin-transferase domain-containing protein	protein degradation			x
TGME49_022840	-4.067	-3.83443	367.922	385.247	1476.08	serine/threonine protein phosphatase	phosphatase			x
TGME49_057960	-4.01334	-3.40521	27.7383	32.9326	111.107	mannose-1-phosphate guanylyltransferase	metabolism			x
TGME49_096010	-3.9493	-4.25314	46.1397	43.0562	181.298	phosphatidylinositol 3- and 4-kinase domain-containing protein	signaling			x
TGME49_054140	-3.81939	-4.5911	74.1757	61.8485	285.157	transcription activator	transcription			x
TGME49_075370	-3.78444	-4.89876	35.0506	27.1622	133.812	SRS47E				x
TGME49_007660	-3.53551	-4.21221	51.3233	42.8047	180.011	kinesin motor domain-containing protein	cell cycle			x
TGME49_107850	-3.51147	-4.01338	89.46	78.8606	317.116	6-phosphogluconate dehydrogenase	metabolism			x
TGME49_086730	-3.45751	-4.15893	221.771	183.638	765.236	signal recognition particle 19 kDa protein	metabolism			x
TGME49_092270	-3.36047	-7.2655	164.136	75.0913	545.159	SRS36C (= SAG5A)				x
TGME49_018870	-3.24305	-4.99939	203.171	135.682	659.071	TBC domain-containing protein	signaling			x
TGME49_070530	-3.10198	-4.07536	32.3619	24.7272	100.384	ubiquitin fusion degradation domain-containing protein	protein degradation			x
TGME49_101160	-2.7844	-4.98515	54.8196	30.5667	153.457	SRS19C (= SRS7)				x
TGME49_001400	3.54083	4.05407	247.329	276.981	68.1963	hypothetical protein				x
TGME49_031760	4.1248	2.71469	941.678	624.352	227.816	hypothetical protein				x
TGME49_001120	4.18707	3.34251	819.97	664.139	195.554	hypothetical protein				x
TGME49_026950	4.19883	2.75186	266.031	175.63	63.5019	hypothetical protein				x
TGME49_024240	4.22292	3.30892	321.602	254.11	76.1455	protein phosphatase 2C	phosphatase			x
TGME49_120060	4.25543	3.24741	776.461	588.476	181.33	hypothetical protein				x
TGME49_064700	4.43534	3.33214	601.615	451.466	135.894	hypothetical protein				x
TGME49_021400	4.44086	3.7651	113.631	97.8984	25.5813	hypothetical protein				x
TGME49_057350	4.58165	4.52092	379.366	369.462	80.8607	eukaryotic translation intiation factor	protein synthesis			x
TGME49_104960	4.74616	4.56904	257.398	244.166	53.4457	hypothetical protein				x
TGME49_094840	5.06069	3.06958	184.298	111.406	36.7398	zinc finger (CCCH type) protein	DNA/RNA metabolism			x
TGME49_040520	5.10745	3.70484	1434.19	1056.28	282.072	hypothetical protein				x
TGME49_053700	5.69482	4.34453	1406.17	1071.32	245.344	transporter	transporter			x
TGME49_094870	5.71645	4.50736	211.094	169.726	36.656	hypothetical protein				x
TGME49_060600	5.976	5.59528	164.501	156.664	27.522	pumilio-family RNA binding repeat domain-containing protein	RNA metabolism			x
TGME49_018220	6.02303	3.34621	391.735	208.772	62.4127	CMGC kinase	kinase			x
TGME49_018200	6.39317	5.93625	161.111	147.023	24.7945	UDP-N-acetylglucosamine pyrophosphorylase	metabolism			x
TGME49_099030	6.43555	4.22462	443.03	281.764	67.6052	RNA recognition motif 2 domain-containing protein	RNA metabolism			x
TGME49_053860	6.71608	3.96234	386.663	227.492	57.5317	Tyrosine kinase-like (TKL) protein	kinase			x
TGME49_020090	7.00284	5.69046	291.408	242.287	41.7576	hypothetical protein				x
TGME49_043960	7.14457	6.43231	516.59	462.857	71.3407	ras-GTPase-activating protein binding protein	signaling			x
TGME49_092710	7.52836	6.26154	7545.98	6307.02	1008.17	hypothetical protein				x
TGME49_038390	7.58159	6.68956	560.616	478.579	71.7322	hypothetical protein				x
TGME49_105550	8.02501	7.70153	138.402	132	17.19	hypothetical protein				x
TGME49_115270	8.27364	6.76278	514.915	402.547	59.3784	hypothetical protein				x
TGME49_098960	8.84514	9.61255	388.86	429.384	43.5269	hypothetical protein (brady, sporozoite)				x
TGME49_003640	8.88449	6.40032	131.474	97.237	14.8099	hypothetical protein				x
TGME49_061720	9.05374	7.42444	540.016	433.964	59.4279	zinc transporter	transporter			x
TGME49_082010	9.89232	8.24395	173.039	145.502	17.4665	hypothetical protein				x
TGME49_114720	10.2679	6.74596	352.496	232.991	35.0529	hypothetical protein				x
TGME49_118520	13.0479	7.61188	473.555	278.736	35.7947	hypothetical protein				x
TGME49_023250	13.6137	8.90074	2360.69	1601.4	173.429	vacuolar type H+-ATPase proteolipid subunit	transporter			x
TGME49_041610	19.2009	8.71572	890.794	390.471	44.5144	hypothetical protein				x
TGME49_064160	19.4743	13.0315	456.533	304.007	23.437	ATP-dependent RNA helicase	RNA metabolism			x
TGME49_020080	24.9818	14.0494	602.459	349.791	24.1449	hypothetical protein				x
TGME49_092810	35.5354	27.5391	4118.7	3196.53	118.676	hypothetical protein				x
