# Supplementary material for: Discovery of a Splicing Regulator Required for Cell Cycle Progression
Source: PLoS Genet. 2013 Feb 21;9(2):e1003305. doi: 10.1371/journal.pgen.1003305 (PMC3578776; doi:10.1371/journal.pgen.1003305)
Supplement: Dataset S3 — Analysis of splicing defect of 12-109C6 based on deep RNA sequencing. The worksheet includes Genebank ID (ToxoDB.org), results of intronic over exonic hits (ie) quantifications described in Matherial and Methods and gene product description (Description). Cyclical mRNAs are indicated with x (G1 sub and S/M sub). (XLS) [file pgen.1003305.s003.xls]

## Sheet: full list
Genebank ID	ie34	ie40	ieComp	34 vs 40	Comp vs 40	34 vs Comp	Desciption	G1 sub	S/M sub
TGME49_095480	0.396569	1	0.437001	2.52163	2.28833	1.10195	hypothetical protein		x
TGME49_095900	0.136653	0.603947	0.200193	4.41956	3.01683	1.46497	cyclic nucleotide-binding domain-containing protein		x
TGME49_095670	0.364116	0.548596	0.401747	1.50665	1.36553	1.10335	hypothetical protein		x
TGME49_095630	0.0608421	0.345261	0.0886802	5.67471	3.89332	1.45755	hypothetical protein		x
TGME49_095620	0.0424748	0.162621	0.0709687	3.82865	2.29144	1.67084	zinc finger (CCCH type) protein, putative		x
TGME49_095420	0.284545	1.89127	0.479248	6.64663	3.94633	1.68426	hypothetical protein		x
TGME49_095360	0.141659	0.387097	0.152644	2.73259	2.53594	1.07754	hypothetical protein		x
TGME49_095760	0.76583	2.81295	0.796053	3.67307	3.53362	1.03946	CAM kinase, CDPK family		x
TGME49_093740	0.281855	1.31303	0.427367	4.65854	3.07237	1.51627	hypothetical protein		x
TGME49_095110	0.619476	0.559805	0.832267	0.903675	0.672627	1.3435	Rhoptry kinase family protein ROP4 / ROP7 (incomplete catalytic triad) ***WARNING* GENE MODEL INACCURATE ***		x
TGME49_093720	0.154713	0.433048	0.155322	2.79905	2.78807	1.00394	hypothetical protein, conserved		x
TGME49_094860	0.0448343	0.321101	0.0362117	7.16195	8.86733	0.807678	hypothetical protein		x
TGME49_094690	0.299533	1.02324	0.394882	3.41612	2.59126	1.31832	rhomboid-like protease 5		x
TGME49_094340	0.221718	1.28344	0.278484	5.78859	4.60866	1.25603	hypothetical protein		x
TGME49_094330	0.0639413	0.536842	0.0729167	8.39586	7.36241	1.14037	EGF-like domain-containing protein		x
TGME49_093790	0.0714286	0.0478469	0.0212766	0.669856	2.2488	0.297872	hypothetical protein		x
TGME49_093550	0.303182	1.36803	0.402446	4.51226	3.3993	1.32741	hypothetical protein		x
TGME49_093540	0.22619	0.6	0.195303	2.65263	3.07215	0.863444	hypothetical protein		x
TGME49_093510	0.0743971	0.198966	0.0519187	2.67437	3.83225	0.697859	poly(ADP)-ribose polymerase domain-containing protein		x
TGME49_093500	0.334938	2.04142	0.353168	6.09491	5.7803	1.05443	hypothetical protein		x
TGME49_093240	0.0531595	0.244681	0.0628826	4.60277	3.89108	1.1829	hypothetical protein		x
TGME49_093170	0.00569589	0.0597594	0.0176641	10.4917	3.3831	3.1012	hypothetical protein		x
TGME49_093060	0.436816	2.10971	0.5	4.82975	4.21942	1.14465	SPRY domain-containing protein		x
TGME49_093690	0.112441	0.894013	0.135767	7.95093	6.5849	1.20745	profilin family protein		x
TGME49_094820	0.0531915	0.252941	0.140845	4.75529	1.79588	2.64789	type I fatty acid synthase, putative		x
TGME49_093900	0.118524	1.07072	0.196	9.03381	5.46287	1.65368	hypothetical protein		x
TGME49_089050	0.260468	0.414841	0.296701	1.59267	1.39818	1.1391	FIK kinase (incomplete catalytic triad)		x
TGME49_091060	0.0346021	0.137931	0.0316832	3.98621	4.35345	0.915644	hypothetical protein		x
TGME49_089880	0.192808	1.08401	0.280764	5.62223	3.86093	1.45618	hypothetical protein		x
TGME49_089150	0.121884	0.668493	0.198191	5.48468	3.37298	1.62607	hypothetical protein		x
TGME49_092110	0.504018	1.0419	0.67156	2.06719	1.55146	1.33241	formate/nitrite transporter, putative		x
TGME49_091870	0.39857	1.92697	0.412137	4.8347	4.67555	1.03404	hypothetical protein		x
TGME49_091030	0.123874	0.393939	0.187086	3.18017	2.10566	1.5103	hypothetical protein		x
TGME49_089970	0.225112	0.79836	0.218062	3.5465	3.66116	0.968683	hypothetical protein		x
TGME49_092340	0.210427	0.501082	0.234268	2.38127	2.13892	1.1133	zinc finger (C3HC4 RING finger) protein, putative		x
TGME49_092330	0.0862011	0.482503	0.108981	5.59741	4.42743	1.26426	hypothetical protein		x
TGME49_091880	0.13515	0.306818	0.133308	2.27021	2.30158	0.986371	hypothetical protein		x
TGME49_091800	0.505682	2.05	0.66348	4.05393	3.08977	1.31205	ADP-ribosylation factor-like protein 1, putative		x
TGME49_091050	0.455986	1.26316	0.477017	2.77017	2.64803	1.04612	CAM kinase, SNF1 family		x
TGME49_091020	0.246117	0.944206	0.313438	3.83641	3.01241	1.27353	IQ calmodulin-binding motif domain-containing protein		x
TGME49_090960	0.457369	1.46875	0.586921	3.2113	2.50247	1.28325	phosphoglucan, water dikinase protein, putative		x
TGME49_090950	0.159619	0.814194	0.201009	5.10085	4.05053	1.2593	clathrin heavy chain, putative		x
TGME49_090580	0.873371	2.18657	0.96817	2.5036	2.25845	1.10854	ABC transporter, putative		x
TGME49_090290	0.221417	1.37806	0.253241	6.22382	5.44171	1.14373	ubiquitin-activating enzyme E1, putative		x
TGME49_090170	0.343278	1.65358	0.390904	4.81703	4.23015	1.13874	protein serine/threonine phosphatase, putative / sortilin		x
TGME49_089980	0.0594542	0.20398	0.0906068	3.43088	2.25127	1.52398	4-nitrophenylphosphatase, putative		x
TGME49_089920	0.0590648	0.25576	0.112457	4.33016	2.27429	1.90396	hypothetical protein		x
TGME49_089910	0.10402	0.286667	0.108171	2.75589	2.65013	1.03991	hypothetical protein, conserved		x
TGME49_089610	0.109741	0.469298	0.120654	4.27641	3.88961	1.09945	hypothetical protein		x
TGME49_087970	0.0249164	0.162606	0.0419202	6.52604	3.87893	1.68243	hypothetical protein		x
TGME49_087960	0.230769	0.331761	0.239631	1.43763	1.38446	1.0384	hypothetical protein		x
TGME49_090980	0.0251323	0.152401	0.0271096	6.06397	5.62168	1.07868	aminotransferase domain-containing protein, conserved		x
TGME49_090870	0.114024	0.270588	0.140356	2.37309	1.92787	1.23094	patched family domain-containing protein, conserved		x
TGME49_089100	0.237071	1.4065	0.333096	5.93283	4.22251	1.40505	hypothetical protein, conserved		x
TGME49_090200	0.220318	0.85529	0.22464	3.88208	3.80738	1.01962	opine dehydrogenase, putative		x
TGME49_089320	0.351752	1.91107	0.433536	5.433	4.4081	1.23251	Casein kinase one (CK1) TgCK1b		x
TGME49_089600	0.142997	0.450292	0.150929	3.14895	2.98347	1.05547	Hsp20/alpha crystallin domain-containing protein		x
TGME49_000400	0.488987	1.29221	0.596174	2.64262	2.1675	1.2192	protein phosphatase 2A, putative		x
TGME49_000380	0.0616289	0.1234	0.0756905	2.00231	1.63033	1.22817	myb-like DNA binding domain-containing protein		x
TGME49_000330	0.290323	0.963696	0.354292	3.3194	2.72006	1.22034	hypothetical protein, conserved		x
TGME49_000290	0.219702	1.55376	0.275221	7.07211	5.64548	1.2527	rhomboid family domain-containing protein		x
TGME49_083800	0.133333	0.25	0.210084	1.875	1.19	1.57563	hypothetical protein		x
TGME49_087170	0.089372	0.754025	0.174352	8.43693	4.32474	1.95085	hypothetical protein		x
TGME49_087160	0.289324	1.2006	0.331389	4.14967	3.62293	1.14539	kinesin motor domain-containing protein, putative		x
TGME49_087040	0.0673077	0.157303	0.0994447	2.33708	1.58182	1.47746	hypothetical protein		x
TGME49_086670	0.177632	0.3	0.188406	1.68889	1.59231	1.06065	hypothetical protein		x
TGME49_086600	0.0853659	0.16821	0.126084	1.97046	1.33411	1.47698	hypothetical protein, conserved		x
TGME49_086590	0.0935013	0.188953	0.0991548	2.02086	1.90564	1.06046	hypothetical protein, conserved		x
TGME49_086460	0.326531	0.259843	0.346101	0.795768	0.75077	1.05994	hypothetical protein		x
TGME49_086240	0.108157	0.442383	0.174791	4.09019	2.53092	1.61609	leucine-zipper-like transcriptional regulator 1, putative		x
TGME49_086220	0.756637	2.2	0.655527	2.9076	3.35608	0.866369	GDP-L-fucose synthetase, putative		x
TGME49_085930	0.119537	0.417178	0.15792	3.48994	2.6417	1.32109	hypothetical protein		x
TGME49_085870	0.0712094	0.345146	0.0699877	4.84692	4.93153	0.982843	SRS20A		x
TGME49_085670	0.26087	0.821279	0.349515	3.14824	2.34977	1.33981	hypothetical protein		x
TGME49_085430	0.0951351	0.246575	0.107143	2.59184	2.30137	1.12622	hypothetical protein		x
TGME49_085150	0.693805	1.48087	0.712286	2.13442	2.07904	1.02664	hypothetical protein		x
TGME49_084790	0.0261011	0.163898	0.025687	6.27935	6.38059	0.984132	hypothetical protein		x
TGME49_084780	0.0957581	0.460294	0.10608	4.80684	4.33913	1.10779	hypothetical protein		x
TGME49_084180	0.27697	0.544897	0.267381	1.96735	2.03791	0.965378	hypothetical protein		x
TGME49_083860	0.173846	1.82821	0.326303	10.5163	5.60282	1.87696	leucine rich repeat protein, putative		x
TGME49_083810	0.451852	1.175	0.623552	2.60041	1.88437	1.37999	hypothetical protein		x
TGME49_087220	0.0841523	0.611628	0.113885	7.2681	5.3706	1.35331	hypothetical protein, conserved		x
TGME49_083510	0.296207	1.10179	0.355372	3.71966	3.10038	1.19974	hypothetical protein		x
TGME49_085240	0.296104	2.58483	0.333534	8.72946	7.74983	1.12641	trans-2,3-enoyl-CoA reductase, putative		x
TGME49_082050	0.247649	0.18	0.268049	0.726834	0.671518	1.08237	hypothetical protein		x
TGME49_082060	0.594529	1.77654	0.607838	2.98814	2.92271	1.02239	hypothetical protein		x
TGME49_081590	0.5	0.333333	0.266667	0.666667	1.25	0.533333	hypothetical protein		x
TGME49_082000	0.188697	0.243902	0.241026	1.29256	1.01194	1.27731	hypothetical protein		x
TGME49_081930	0.0379147	0.763158	0.0540541	20.1283	14.1184	1.42568	surface antigen, putative		x
TGME49_081650	0.0507042	0.153333	0.100999	3.02407	1.51817	1.99192	hypothetical protein, conserved		x
TGME49_081580	0.366983	2.33058	0.479134	6.35064	4.86414	1.3056	protein phosphatase 2C, putative		x
TGME49_081430	0.440901	1.22222	0.505495	2.7721	2.41787	1.1465	protein kinase, PfPK7 homolog		x
TGME49_080700	0.163384	1.15282	0.194375	7.05594	5.93092	1.18969	lysine decarboxylase, putative		x
TGME49_080670	0.239242	0.665753	0.264066	2.78276	2.52117	1.10376	hypothetical protein		x
TGME49_080770	0.450171	0.783172	0.501451	1.73972	1.56181	1.11391	regulator of chromosome condensation domain-containing protein		x
TGME49_080540	0.155857	0.782082	0.214777	5.01796	3.64138	1.37804	hypothetical protein		x
TGME49_080470	0.0670927	0.151109	0.0265604	2.25224	5.68926	0.395877	hypothetical protein		x
TGME49_077520	0.455346	4.77419	0.506294	10.4848	9.42969	1.11189	hypothetical protein		x
TGME49_078920	0.335799	1.38532	0.440273	4.12545	3.1465	1.31112	hypothetical protein, conserved		x
TGME49_077810	1.92308	2.83333	1.5	1.47333	1.88889	0.78	hypothetical protein		x
TGME49_078450	0.0630315	0.102122	0.0665452	1.62017	1.53463	1.05575	hypothetical protein		x
TGME49_078510	0.749353	1.25263	0.538021	1.67162	2.32822	0.717981	protein phosphatase 2C, putative		x
TGME49_078700	0.0337838	0.0810811	0.0266894	2.4	3.03795	0.790006	hypothetical protein		x
TGME49_078970	0.170657	0.805112	0.248778	4.71772	3.23626	1.45777	ICE-like protease (caspase) p20 domain-containing protein		x
TGME49_078930	1.52448	1.6625	1.43431	1.09054	1.15909	0.940856	tubulin-tyrosine ligase family protein		x
TGME49_078910	1.88571	2.28205	0.933333	1.21018	2.44505	0.494949	O-acetylserine (thiol) lyase, putative		x
TGME49_078870	0.205276	1.06064	0.264224	5.16691	4.01418	1.28717	myosin F (TgMyoF) protein		x
TGME49_078820	0.0943396	0.316456	0.168605	3.35443	1.87691	1.78721	F-box domain-containing protein		x
TGME49_078740	0.234043	1.02503	0.320233	4.37968	3.20089	1.36827	diaminopimelate decarboxylase, putative		x
TGME49_078130	0.374457	0.526316	0.356692	1.40555	1.47555	0.95256	hypothetical protein		x
TGME49_077970	0.785095	3.55072	1.02978	4.52267	3.44805	1.31166	dolichol-phosphate mannosyltransferase, putative		x
TGME49_077910	0.131948	0.694684	0.177347	5.26483	3.9171	1.34406	thrombospondin type 1 domain-containing protein		x
TGME49_077890	0.0343915	0.0871795	0.0807537	2.53491	1.07957	2.34807	hypothetical protein, conserved		x
TGME49_077540	0.079646	0.216216	0.167715	2.71471	1.28919	2.10575	hypothetical protein		x
TGME49_076880	0.705882	1.6	0.709091	2.26667	2.25641	1.00455	late embryogenesis abundant domain-containing protein		x
TGME49_077500	0.232247	1.42571	0.246515	6.13879	5.78348	1.06144	26S proteasome AAA-ATPase subunit RPT1, putative		x
TGME49_076920	0.587842	2.01395	0.53839	3.426	3.74068	0.915877	protein phosphatase 2C, putative		x
TGME49_078850	0.371189	1.32576	0.52381	3.57165	2.53099	1.41117	zinc finger DHHC domain-containing protein		x
TGME49_121630	0.459239	2.52638	0.619599	5.50124	4.07745	1.34919	hypothetical protein		x
TGME49_121460	0.531915	0.857143	0.550562	1.61143	1.55685	1.03506	hypothetical protein		x
TGME49_121650	0.194397	1.67811	0.25997	8.63239	6.45502	1.33731	protein kinase		x
TGME49_121600	0.127939	0.717001	0.184821	5.60425	3.87943	1.44461	hypothetical protein		x
TGME49_121360	0.297495	3.1465	0.519366	10.5766	6.05834	1.7458	RNA recognition motif domain-containing protein		x
TGME49_120090	0.0126582	0.48927	0.333333	38.6524	1.46781	26.3333	hypothetical protein		x
TGME49_118530	0.348291	1.32222	0.365096	3.79632	3.62157	1.04825	hypothetical protein		x
TGME49_119900	0.124826	0.734266	0.157225	5.88231	4.67015	1.25956	hypothetical protein		x
TGME49_119890	0.2	0.727273	0.184211	3.63636	3.94805	0.921053	hypothetical protein		x
TGME49_119710	0.107692	0.59633	0.14093	5.53735	4.23141	1.30863	kinesin motor domain-containing protein		x
TGME49_119600	0.465649	1.54545	0.742765	3.31893	2.08068	1.59512	hypothetical protein		x
TGME49_118680	0.324675	2.07059	0.32381	6.37741	6.39446	0.997333	3',5'--cyclic-nucleotide phosphodiesterase, putative		x
TGME49_118560	0.452603	1.2	0.479554	2.65133	2.50233	1.05955	3-methyl-2-oxobutanoate dehydrogenase (lipoamide) kinase, putative		x
TGME49_118550	0.384259	1.95489	0.474801	5.08742	4.11728	1.23563	hypothetical protein		x
TGME49_119500	0.674482	1.72955	0.672658	2.56426	2.57121	0.997296	hypothetical protein, conserved		x
TGME49_120740	0.45219	1.30473	0.402377	2.88535	3.24255	0.889841	hypothetical protein		x
TGME49_118430	0.212304	1.34366	0.225879	6.32895	5.9486	1.06394	malate dehydrogenase, putative		x
TGME49_120480	0.142268	0.668773	0.156877	4.70079	4.26303	1.10269	Rab 11b, putative		x
TGME49_076130	0.336398	1.25455	0.378811	3.72934	3.3118	1.12608	cathepsin C2 (TgCPC2)		x
TGME49_076210	0.0471264	0.399549	0.0990991	8.47822	4.03181	2.10283	hypothetical protein		x
TGME49_075670	0.574463	0.757576	0.593055	1.31875	1.27741	1.03236	hypothetical protein, conserved		x
TGME49_075610	0.159865	0.763975	0.202854	4.77889	3.76613	1.26891	protein kinase		x
TGME49_073400	0.391382	1.8	0.509677	4.59908	3.53165	1.30225	hypothetical protein		x
TGME49_074160	1.14265	4.57042	1.20325	3.99985	3.79839	1.05304	hypothetical protein		x
TGME49_068980	0.208796	0.356135	0.204117	1.70566	1.74475	0.977591	hypothetical protein		x
TGME49_068160	0.214521	0.781395	0.207792	3.6425	3.76047	0.968631	hypothetical protein		x
TGME49_069610	0.565217	0.25	0.322581	0.442308	0.775	0.57072	hypothetical protein		x
TGME49_069960	0.350254	1.83673	0.54878	5.24401	3.34694	1.56681	14-3-3 protein, putative		x
TGME49_070550	0.0238764	0.235294	0.0370645	9.85467	6.34824	1.55235	gamma-glutamyl phosphate reductase, putative		x
TGME49_071320	0.105991	0.363636	0.0837438	3.43083	4.34225	0.790105	hypothetical protein		x
TGME49_071790	0.944108	1.66308	0.969277	1.76154	1.7158	1.02666	hypothetical protein		x
TGME49_072210	1.0088	7.19149	1.05825	7.12877	6.79563	1.04902	hypothetical protein		x
TGME49_070860	0.313766	0.978571	0.337205	3.11879	2.902	1.0747	adenylate cyclase, putative		x
TGME49_074120	0.264218	0.925439	0.346184	3.50256	2.67326	1.31022	hypothetical protein, conserved		x
TGME49_073560	0.239903	3.67146	0.309592	15.3039	11.859	1.29049	kinesin heavy chain, putative		x
TGME49_073310	0.147194	0.702048	0.14807	4.76956	4.74133	1.00595	hypothetical protein		x
TGME49_073130	0.0764818	0.0574929	0.0713209	0.75172	0.806116	0.932521	SRS30A		x
TGME49_073050	0.0506266	0.167909	0.0973926	3.31661	1.72404	1.92375	hypothetical protein		x
TGME49_072660	0.159718	0.451613	0.150343	2.82757	3.00388	0.941305	hypothetical protein		x
TGME49_072650	0.140635	0.679043	0.150935	4.82842	4.49892	1.07324	calcium/calmodulin-dependent 3',5'-cyclic nucleotide phosphodiesterase, putative		x
TGME49_072640	0.317285	1.3251	0.346732	4.17638	3.82169	1.09281	translation initiation factor eIF-2B epsilon subunit, putative		x
TGME49_072610	0.368165	0.48307	0.425723	1.3121	1.13471	1.15634	hypothetical protein		x
TGME49_071930	0.114172	0.30854	0.120037	2.7024	2.57037	1.05137	hypothetical protein, conserved		x
TGME49_071780	0.150993	0.768061	0.200937	5.08672	3.8224	1.33076	hypothetical protein		x
TGME49_071770	0.23913	0.785714	0.302852	3.28571	2.59439	1.26647	hypothetical protein		x
TGME49_071460	0.389513	2.91515	0.46599	7.48409	6.25582	1.19634	hypothetical protein		x
TGME49_071430	0.148695	1.12	0.181401	7.53221	6.17418	1.21995	hypothetical protein		x
TGME49_071260	0.0447295	0.29052	0.0648863	6.49503	4.47737	1.45064	hypothetical protein		x
TGME49_071000	0.188073	1	0.209896	5.31707	4.76427	1.11603	hypothetical protein		x
TGME49_070890	0.0286561	0.203704	0.0343378	7.10856	5.93235	1.19827	hypothetical protein		x
TGME49_070310	0.132959	0.66996	0.193694	5.03886	3.45887	1.45679	hypothetical protein, conserved		x
TGME49_070200	0.0738508	0.309421	0.123406	4.18981	2.50734	1.67102	hypothetical protein		x
TGME49_070190	0.229935	0.69163	0.255193	3.00794	2.71022	1.10985	hypothetical protein		x
TGME49_069930	0.394904	0.758333	0.568157	1.9203	1.33472	1.43872	hypothetical protein, conserved		x
TGME49_069870	0.0653266	0.159574	0.10468	2.44272	1.5244	1.60242	hypothetical protein, conserved		x
TGME49_069830	0.0272727	0.131429	0.0672269	4.81905	1.955	2.46499	hypothetical protein, conserved		x
TGME49_069780	0.428571	2.03774	0.263525	4.75472	7.7326	0.614892	ADP-ribosylation factor, putative		x
TGME49_069730	0.0795408	0.248563	0.116179	3.12498	2.13948	1.46062	protein kinase		x
TGME49_069590	126	89	13.1333	0.706349	6.77665	0.104233	14-3-3 protein, putative		x
TGME49_069460	0.204908	1.03806	0.280462	5.06599	3.70126	1.36872	serine/threonine protein phosphatase domain-containing protein		x
TGME49_069440	0.144104	1.43065	0.217198	9.92788	6.58683	1.50723	calmodulin, putative		x
TGME49_069390	0.361057	1.2526	0.477474	3.46925	2.62338	1.32244	hypothetical protein		x
TGME49_069310	0.109091	0.925926	0.160494	8.48765	5.76923	1.47119	D13, putative		x
TGME49_069240	0.448378	2.8	0.634211	6.24474	4.41494	1.41446	actin-like family protein, putative		x
TGME49_068880	0.346462	1.8189	0.479353	5.24993	3.79449	1.38357	hypothetical protein		x
TGME49_068760	0.0440431	0.262956	0.0502718	5.97043	5.23068	1.14142	hypothetical protein		x
TGME49_068660	0.146497	0.818182	0.147826	5.58498	5.53476	1.00907	hypothetical protein		x
TGME49_068590	0.249567	0.468619	0.294103	1.87773	1.59339	1.17845	rhomboid-like protease 4		x
TGME49_068210	0.637153	1.09091	0.67541	1.71216	1.61518	1.06004	AGC kinase		x
TGME49_068180	0.0592734	0.142523	0.0428994	2.40451	3.32227	0.723755	hypothetical protein		x
TGME49_068000	0.323729	0.186957	0.386928	0.57751	0.483182	1.19522	hypothetical protein		x
TGME49_069330	0.204326	0.974194	0.298212	4.76783	3.26678	1.45949	hypothetical protein, conserved		x
TGME49_068870	0.170828	0.976723	0.216305	5.71758	4.51548	1.26622	TPR domain-containing protein		x
TGME49_069140	0.226423	0.953125	0.267072	4.20948	3.56879	1.17952	transport protein particle component Bet3 domain-containing protein		x
TGME49_069890	0.144678	0.333333	0.167546	2.30396	1.9895	1.15806	M16 family peptidase, putative		x
TGME49_071970	0.115548	0.448094	0.129937	3.87799	3.44855	1.12453	hypothetical protein		x
TGME49_073930	0.19179	1.26015	0.255721	6.57047	4.92784	1.33334	SWIB/MDM2 domain-containing protein		x
TGME49_071840	0.232529	0.529268	0.283708	2.27614	1.86554	1.2201	hypothetical protein		x
TGME49_071440	0.316832	1.45946	0.372011	4.60642	3.92317	1.17416	hypothetical protein, conserved		x
TGME49_071270	0.233195	0.705882	0.252763	3.027	2.79266	1.08391	hypothetical protein		x
TGME49_070870	0.145937	0.352239	0.176249	2.41364	1.99853	1.20771	hypothetical protein		x
TGME49_069340	0.0668716	0.206767	0.0979664	3.092	2.11059	1.46499	hypothetical protein		x
TGME49_069050	0.629097	0.961111	0.517794	1.52776	1.85617	0.823075	hypothetical protein, conserved		x
TGME49_111380	0.28	0.424705	0.283208	1.5168	1.49962	1.01146	hypothetical protein		x
TGME49_110740	0.0242165	0.0344828	0.0281269	1.42394	1.22597	1.16147	hypothetical protein		x
TGME49_110010	0.0905543	0.500538	0.147758	5.5275	3.38756	1.6317	sushi domain-containing protein / SCR repeat-containing protein		x
TGME49_108710	0.48999	0.951567	0.576529	1.94201	1.65051	1.17661	hypothetical protein, conserved		x
TGME49_111320	0.618926	2.84906	0.706422	4.60323	4.03308	1.14137	hypothetical protein		x
TGME49_111340	0.823344	1.5	0.963758	1.82184	1.55641	1.17054	hypothetical protein		x
TGME49_111350	0.672504	1.42857	0.828205	2.12426	1.7249	1.23152	hypothetical protein		x
TGME49_113530	0.860435	0.900763	0.789326	1.04687	1.14118	0.917356	hypothetical protein		x
TGME49_111840	0.170397	0.443902	0.226684	2.60511	1.95824	1.33033	hypothetical protein		x
TGME49_115300	0.210672	1.12159	0.296815	5.32388	3.77877	1.40889	hypothetical protein		x
TGME49_116280	0.321513	0.427734	0.354349	1.33038	1.2071	1.10213	hypothetical protein		x
TGME49_112050	0.245908	1.33333	0.373409	5.42208	3.5707	1.51849	Ras family domain-containing protein		x
TGME49_116650	0.0412186	0.440514	0.140036	10.6873	3.14573	3.39739	hypothetical protein, conserved		x
TGME49_116620	0.196996	0.681967	0.245769	3.46182	2.77483	1.24758	WD-40 repeats-containing protein		x
TGME49_116600	0.0728238	0.638592	0.124133	8.769	5.14441	1.70457	hypothetical protein		x
TGME49_116260	0.0392595	0.0848214	0.0426119	2.16054	1.99056	1.08539	hypothetical protein		x
TGME49_115980	0.313636	1.7375	0.425076	5.53986	4.0875	1.35532	hypothetical protein		x
TGME49_115780	0.425604	2.94969	0.454445	6.93058	6.49074	1.06776	myosin regulatory light chain, putative		x
TGME49_115760	0.0674942	0.396468	0.0999646	5.87411	3.96609	1.48108	hypothetical protein, conserved		x
TGME49_115750	0.22791	1.26744	0.268737	5.56116	4.7163	1.17914	hypothetical protein		x
TGME49_115710	1.32225	2.28625	1.49452	1.72906	1.52975	1.13029	hypothetical protein, conserved		x
TGME49_115580	0.308398	1.09091	0.364498	3.53734	2.99291	1.1819	hypothetical protein		x
TGME49_115500	0.359408	2.35169	0.492447	6.54325	4.77553	1.37016	hypothetical protein		x
TGME49_115470	0.0323383	0.400491	0.0961223	12.3844	4.16648	2.9724	hypothetical protein		x
TGME49_115410	0.0901639	0.4	0.0798319	4.43636	5.01053	0.885409	SRS53F		x
TGME49_115280	0.204611	1.08861	0.241493	5.32038	4.50783	1.18025	hypothetical protein, conserved		x
TGME49_114780	0.254994	1.19759	0.273462	4.69654	4.37936	1.07242	myosin G		x
TGME49_114430	0.438723	0.859457	0.468289	1.959	1.83531	1.06739	dual specificity protein phosphatase CDC14A, putative		x
TGME49_113860	0.128489	0.504202	0.173448	3.92409	2.90693	1.34991	hypothetical protein, conserved		x
TGME49_113760	0.150554	0.576419	0.216765	3.82866	2.65918	1.43979	hypothetical protein		x
TGME49_113680	0.086755	0.827824	0.161311	9.54209	5.13186	1.85938	hypothetical protein		x
TGME49_113600	0.187718	0.525849	0.27381	2.80127	1.92049	1.45862	hypothetical protein		x
TGME49_113480	0.808577	21.5	0.862987	26.5899	24.9135	1.06729	hypothetical protein		x
TGME49_113340	0.119565	0.564885	0.217582	4.7245	2.59619	1.81978	hypothetical protein		x
TGME49_113330	0.348525	1.13388	0.52381	3.25338	2.16469	1.50293	Rhoptry kinase family protein ROP27		x
TGME49_112580	0.209968	1.09348	0.250284	5.20781	4.36893	1.19201	hypothetical protein		x
TGME49_112570	0.173172	0.66586	0.221161	3.84508	3.01075	1.27712	CMGC kinase, MAPK family (ERK) TgMAPK-1		x
TGME49_112300	0.178524	0.360898	0.202465	2.02156	1.78252	1.1341	TBC domain-containing protein		x
TGME49_111680	0.0905009	0.397112	0.0637767	4.38793	6.2266	0.704707	FUN14 family domain-containing protein		x
TGME49_111370	0.75	1.16667	1	1.55556	1.16667	1.33333	methylmalonate-semialdehyde dehydrogenase, putative		x
TGME49_111260	0.102163	0.369792	0.105314	3.61961	3.51132	1.03084	myosin light chain TgMLC1, putative		x
TGME49_111230	0.0655344	0.334134	0.0837202	5.0986	3.99108	1.2775	hypothetical protein, conserved		x
TGME49_111090	0.194609	1.76197	0.24186	9.0539	7.28508	1.2428	ubiquitin carboxyl-terminal hydrolase, putative		x
TGME49_110970	0.113367	0.634588	0.180141	5.59764	3.52272	1.58901	hypothetical protein		x
TGME49_110810	0.312009	1.78182	0.380492	5.71079	4.68293	1.21949	apyrase, putative		x
TGME49_110620	0.687131	1.79054	0.797933	2.60582	2.24397	1.16125	hypothetical protein		x
TGME49_110450	0.33289	1.87259	0.408602	5.62524	4.58291	1.22744	myosin heavy chain, putative		x
TGME49_110420	0.0244617	0.441361	0.0398818	18.0429	11.0667	1.63038	hypothetical protein		x
TGME49_110350	0.0849335	0.236641	0.116784	2.78619	2.02631	1.37501	hypothetical protein		x
TGME49_110220	0.241775	1.18367	0.33933	4.89577	3.48827	1.40349	guanylate binding protein, putative		x
TGME49_110160	0.14094	0.477778	0.155172	3.38995	3.07901	1.10099	piwi-PAZ domain-containing protein		x
TGME49_109930	0.329345	0.8125	0.406936	2.46702	1.99663	1.23559	alpha-N-acetylgalactosaminidase, putative		x
TGME49_109600	0.127089	1.07551	0.176566	8.46262	6.09123	1.38931	hypothetical protein		x
TGME49_109350	0.409091	0.837294	0.176471	2.04672	4.74467	0.431373	SRS domain-containing protein		x
TGME49_109220	0.435435	2.49585	0.654147	5.73186	3.81543	1.50228	ARF1-directed GTPase-activating protein, putative		x
TGME49_116340	0.0881698	0.221182	0.0942616	2.50859	2.34647	1.06909	hypothetical protein		x
TGME49_115770	0.18157	1.42697	0.222809	7.85902	6.40442	1.22712	cytochrome p450, putative		x
TGME49_115950	0.0487072	0.150288	0.0597932	3.08553	2.51346	1.22761	zinc finger (C3HC4 RING finger) protein, putative		x
TGME49_115130	0.13369	0.864903	0.156491	6.46947	5.52686	1.17055	protein-L-isoaspartate O-methyltransferase, putative		x
TGME49_115160	0.474898	1.98106	0.675871	4.17155	2.93112	1.42319	hypothetical protein		x
TGME49_115210	0.205839	1.12264	0.243723	5.45399	4.60622	1.18405	rhoptry protein, putative		x
TGME49_115220	0.195922	1.33199	0.261368	6.79858	5.09624	1.33404	rhoptry protein, putative		x
TGME49_113380	0.187609	0.630979	0.236386	3.36326	2.66928	1.25999	hypothetical protein, conserved		x
TGME49_113290	0.331656	1.05297	0.403364	3.17489	2.61047	1.21621	phosphatidylinositol-4-phosphate 5-kinase, putative		x
TGME49_111800	0.149038	1.16522	0.174755	7.81823	6.66772	1.17255	endonuclease/exonuclease/phosphatase domain-containing protein		x
TGME49_111880	0.355138	1.83597	0.506015	5.16974	3.62829	1.42484	hypothetical protein		x
TGME49_112150	0.145966	0.675749	0.170857	4.62951	3.95506	1.17053	hypothetical protein		x
TGME49_111890	0.217456	0.890411	0.263523	4.09468	3.37888	1.21185	hypothetical protein		x
TGME49_111470	0.264722	1.14688	0.304585	4.33237	3.76536	1.15058	hypothetical protein		x
TGME49_111480	0.259553	2.14279	0.352522	8.2557	6.07846	1.35819	hypothetical protein		x
TGME49_110730	0.348989	1.28723	0.429975	3.68847	2.99374	1.23206	non-muscle myosin heavy chain, putative		x
TGME49_108860	0.0640328	0.65725	0.129182	10.2643	5.08779	2.01743	hypothetical protein		x
TGME49_109850	0.425648	0.75	0.496259	1.76202	1.51131	1.16589	hypothetical protein		x
TGME49_110070	0.143238	0.942529	0.171137	6.58014	5.50745	1.19477	hypothetical protein		x
TGME49_109990	0.0783025	0.216667	0.0785805	2.76705	2.75726	1.00355	hypothetical protein, conserved		x
TGME49_109560	0.0487862	0.342146	0.0662865	7.01317	5.16162	1.35871	hypothetical protein, conserved		x
TGME49_116400	0.0488383	0.289065	0.0582574	5.91881	4.96185	1.19286	tubulin alpha chain		x
TGME49_112630	0.128574	0.921003	0.154333	7.16323	5.96764	1.20034	hypothetical protein		x
TGME49_112100	0.0297053	0.111615	0.0378566	3.75742	2.94837	1.27441	Ca2+-ATPase		x
TGME49_111310	0.266982	1.17228	0.327454	4.39087	3.58	1.2265	serine/threonine protein phosphatase, putative		x
TGME49_067670	0.173285	1.04177	0.149047	6.01187	6.98954	0.860124	hypothetical protein		x
TGME49_067300	0.554395	2.46721	0.711258	4.45028	3.4688	1.28294	hypothetical protein		x
TGME49_066310	0.474359	2.41304	0.593458	5.08696	4.06607	1.25107	hypothetical protein		x
TGME49_067820	1.51049	1.66667	1.77536	1.1034	0.938776	1.17536	electron transfer flavoprotein beta-subunit, putative		x
TGME49_067660	0.224461	0.898058	0.267052	4.00095	3.36286	1.18975	hypothetical protein		x
TGME49_067620	0.420918	2.27007	0.530788	5.39314	4.2768	1.26102	hypothetical protein, conserved		x
TGME49_067440	0.241479	1.27425	0.319943	5.27686	3.98275	1.32493	zinc finger (C3HC4 RING finger) protein, putative		x
TGME49_067370	0.100352	0.624949	0.129529	6.22756	4.82477	1.29075	kinesin motor domain-containing protein		x
TGME49_066630	0.172649	0.674797	0.277706	3.90849	2.42989	1.6085	hypothetical protein, conserved		x
TGME49_066420	0.5371	115.071	0.321929	214.246	357.444	0.599384	hypothetical protein		x
TGME49_066320	0.0468227	0.248062	0.0322292	5.2979	7.69681	0.688323	hypothetical protein, conserved		x
TGME49_066090	0.205714	1.19424	0.29734	5.80536	4.01643	1.4454	hypothetical protein, conserved		x
TGME49_065420	0.284879	1.64865	0.341446	5.78718	4.82844	1.19856	hypothetical protein		x
TGME49_065230	0.566667	1.61129	0.754839	2.84344	2.13461	1.33207	electron transfer flavoprotein-ubiquinone oxidoreductase, putative		x
TGME49_065140	0.307018	0.615385	0.242152	2.0044	2.54131	0.788725	hypothetical protein		x
TGME49_065080	0.142634	0.369919	0.170683	2.59348	2.16728	1.19665	tubulin-tyrosine ligase family domain containing protein		x
TGME49_064950	0.51074	3.05556	0.648649	5.98261	4.71065	1.27002	hypothetical protein		x
TGME49_064760	0.385099	1.66934	0.510879	4.33485	3.26759	1.32662	oxysterol-binding protein, putative		x
TGME49_064640	0.0485964	0.153864	0.057971	3.16616	2.65415	1.19291	bromodomain domain-containing protein		x
TGME49_064600	0.0446659	0.478261	0.0585586	10.7075	8.16722	1.31103	hypothetical protein		x
TGME49_064590	0.121739	0.690909	0.0930233	5.67532	7.42727	0.76412	hypothetical protein		x
TGME49_067500	0.156751	0.707692	0.1706	4.51476	4.14827	1.08835	hypothetical protein, conserved		x
TGME49_066970	0.287708	0.448113	0.304336	1.55753	1.47243	1.05779	hypothetical protein		x
TGME49_066860	0.263514	0.272727	0.346154	1.03497	0.787879	1.31361	BTB/POZ domain-containing protein		x
TGME49_064990	0.104842	0.333088	0.123928	3.17704	2.68776	1.18204	hypothetical protein, conserved		x
TGME49_066120	0.385976	1.31254	0.374856	3.40056	3.50144	0.97119	glutathione/thioredoxin peroxidase, putative		x
TGME49_108080	0.0187352	0.0124808	0.0173236	0.666172	0.720455	0.924655	Rhoptry kinase family protein ROP5 (incomplete catalytic triad)		x
TGME49_108060	0.168038	0.770833	0.207692	4.58727	3.71142	1.23599	hypothetical protein		x
TGME49_107760	0.130076	0.635634	0.185928	4.88662	3.41872	1.42937	tubulin-tyrosine ligase family protein		x
TGME49_055400	0.102623	0.58854	0.17398	5.73495	3.3828	1.69532	hypothetical protein		x
TGME49_058410	0.118169	0.36189	0.124073	3.06249	2.91676	1.04996	hypothetical protein		x
TGME49_059040	0.285171	1.70968	0.365263	5.99527	4.68067	1.28086	hypothetical protein		x
TGME49_060590	1.05314	2.49333	1.215	2.36752	2.05213	1.15369	hypothetical protein, conserved		x
TGME49_062480	0.183314	1.0194	0.206635	5.56097	4.93334	1.12722	dynein light chain roadblock-type 2, putative		x
TGME49_063720	0.131193	0.345301	0.163559	2.63201	2.11117	1.24671	HMG box domain-containing protein		x
TGME49_056060	0.0617284	0.15534	0.081144	2.5165	1.91437	1.31453	nucleosome assembly protein, putative		x
TGME49_057340	0.451025	1.68972	0.640441	3.74639	2.63837	1.41997	Ras family domain-containing protein		x
TGME49_059940	0.013986	0.125049	0.0317271	8.94099	3.94139	2.26849	hypothetical protein		x
TGME49_062980	0.196944	1.28495	0.279799	6.52443	4.59239	1.4207	hypothetical protein		x
TGME49_063500	0.375972	2.80562	0.512227	7.46231	5.4773	1.36241	vacuolar protein sorting 26, putative		x
TGME49_063850	0.250499	1.18653	0.262249	4.73665	4.52442	1.04691	hypothetical protein		x
TGME49_056030	0.198253	0.527273	0.188827	2.6596	2.79235	0.952457	hypothetical protein		x
TGME49_064050	0.207782	0.791411	0.280731	3.80885	2.81911	1.35108	ubiquitin-conjugating enzyme domain-containing protein		x
TGME49_063480	0.239806	1.47741	0.334485	6.16085	4.41696	1.39482	Na+/H+ exchanger, putative		x
TGME49_063330	0.657754	3.34457	0.690377	5.08483	4.84456	1.0496	hypothetical protein		x
TGME49_063200	0.384681	1.9	0.435915	4.93916	4.35865	1.13318	hypothetical protein		x
TGME49_063130	0.293183	1.35164	0.285456	4.61024	4.73503	0.973646	citrate synthase, putative		x
TGME49_063000	0.303209	2.26889	0.475566	7.48294	4.77093	1.56844	hypothetical protein, conserved		x
TGME49_062970	0.274755	0.511194	0.275591	1.86055	1.8549	1.00304	zinc finger (CCCH type) protein, putative		x
TGME49_062950	0.521816	0.71205	0.550505	1.36456	1.29345	1.05498	enterophilin-2L, putative		x
TGME49_062920	0.143006	0.996337	0.17478	6.9671	5.70053	1.22219	trypsin, putative		x
TGME49_062860	0.266796	1.13932	0.300985	4.27037	3.7853	1.12815	ADP-ribosylation factor domain-containing protein		x
TGME49_062490	0.187996	0.836893	0.205854	4.45165	4.06547	1.09499	hypothetical protein		x
TGME49_062150	0.307633	1.98267	0.426681	6.44493	4.64674	1.38698	kelch motif domain-containing protein		x
TGME49_062140	0.417803	2.41618	0.50451	5.78306	4.78916	1.20753	protein phosphatase methylesterase 1, putative		x
TGME49_062010	0.113165	0.58371	0.123713	5.15803	4.71825	1.09321	calmodulin, putative		x
TGME49_061370	0.13218	0.596229	0.268325	4.51073	2.22204	2.02999	hypothetical protein		x
TGME49_060830	0.321429	1.13514	0.217391	3.53153	5.22162	0.676329	hypothetical protein		x
TGME49_060620	0.0273694	0.212656	0.0412297	7.76985	5.15784	1.50642	hypothetical protein		x
TGME49_060540	0.230097	1.00373	0.2978	4.36222	3.37048	1.29424	hypothetical protein		x
TGME49_060190	0.202069	0.403883	0.252	1.99874	1.60271	1.2471	microneme protein, putative		x
TGME49_059720	0.155797	0.794118	0.30884	5.09713	2.57129	1.98232	hypothetical protein, conserved		x
TGME49_059700	0.0414481	0.277778	0.0506966	6.70183	5.47922	1.22314	hypothetical protein		x
TGME49_058900	0.157817	0.836957	0.289786	5.30333	2.88819	1.83622	hypothetical protein		x
TGME49_058860	0.0228908	0.16482	0.0414118	7.20028	3.98003	1.8091	hypothetical protein		x
TGME49_058680	0.0814066	0.405615	0.167501	4.98258	2.42157	2.05758	TATA-box binding protein, putative		x
TGME49_058510	0.333333	0.840909	0.5	2.52273	1.68182	1.5	cAMP-specific phosphodiesterase, putative		x
TGME49_058470	0.0984842	0.269417	0.102867	2.73564	2.61909	1.0445	hypothetical protein		x
TGME49_058400	1	0.584416	0.513514	0.584416	1.13807	0.513514	LCCL domain-containing protein		x
TGME49_058360	0.211493	0.910979	0.233795	4.30738	3.89648	1.10545	hypothetical protein		x
TGME49_057980	0.522523	4.25	0.7251	8.13362	5.86126	1.38769	hypothetical protein		x
TGME49_057550	0.0925787	0.382812	0.135916	4.13499	2.81654	1.46811	hypothetical protein, conserved		x
TGME49_057470	0.0838207	0.717241	0.119911	8.55686	5.98144	1.43057	myosin IJ heavy chain, putative		x
TGME49_057430	0.0663313	0.318008	0.0811819	4.79423	3.91723	1.22388	hypothetical protein		x
TGME49_057370	0.114711	0.857143	0.200133	7.47219	4.28287	1.74467	hypothetical protein		x
TGME49_057300	0.37395	0.975081	0.421305	2.60752	2.31443	1.12664	hypothetical protein		x
TGME49_057120	0.344681	1.8747	0.600482	5.43896	3.122	1.74214	glucose transporter, putative		x
TGME49_057070	0.399281	1.91565	0.948747	4.79774	2.01913	2.37614	major ampullate spidroin 2		x
TGME49_056920	0.0336022	0.157025	0.0571827	4.67306	2.74602	1.70176	1-phosphatidylinositol-4-phosphate 5-kinase, putative		x
TGME49_056780	0.580161	1.20346	0.779235	2.07436	1.54442	1.34313	hypothetical protein, conserved		x
TGME49_055710	1.09091	1.5	0.8	1.375	1.875	0.733333	ULK kinase		x
TGME49_055700	0.109498	0.464238	0.146205	4.2397	3.17524	1.33524	hypothetical protein		x
TGME49_055450	0.143406	0.990138	0.254722	6.90446	3.88713	1.77623	hypothetical protein		x
TGME49_059630	0.711096	1.24347	0.725242	1.74867	1.71456	1.01989	hypothetical protein, conserved		x
TGME49_060500	0.115077	0.830516	0.137641	7.21704	6.03393	1.19608	hypothetical protein, conserved		x
TGME49_061440	0.207921	0.859252	0.267306	4.13259	3.21449	1.28561	armadillo/beta-catenin-like repeat-containing protein		x
TGME49_061710	0.334701	0.971759	0.350647	2.90336	2.77133	1.04764	ankyrin repeat-containing protein		x
TGME49_063520	0.0799855	0.583663	0.10768	7.2971	5.42033	1.34625	hypothetical protein, conserved		x
TGME49_063660	0.806452	2.55172	0.733333	3.16414	3.47962	0.909333	hypothetical protein		x
TGME49_061750	0.136006	0.746914	0.229835	5.49178	3.24979	1.68989	hypothetical protein		x
TGME49_060820	0.0937764	0.882108	0.166529	9.40651	5.29703	1.77581	hypothetical protein		x
TGME49_058820	0.103193	0.940574	0.10614	9.11469	8.86162	1.02856	hypothetical protein, conserved		x
TGME49_058700	0.268419	1.93909	0.405793	7.2241	4.77851	1.51179	hypothetical protein		x
TGME49_058660	0.0633736	0.569937	0.0797012	8.9933	7.15093	1.25764	rhoptry protein 6		x
TGME49_057680	0.197085	1.81748	0.242445	9.22181	7.49646	1.23015	myosin light chain TgMLC1		x
TGME49_063180	0.260506	1.11059	0.312652	4.26319	3.55215	1.20017	myosin D, putative		x
TGME49_061780	0.218241	1.44742	0.337632	6.6322	4.28696	1.54706	microneme protein 7		x
TGME49_059530	0.210726	2.93421	0.265138	13.9243	11.0667	1.25822	UDP-N-acetyl-D-galactosamine*polypeptide N-acetylgalactosaminyltransferase T1, putative		x
TGME49_055190	0.117085	0.75968	0.161233	6.48825	4.71169	1.37705	myosin C		x
TGME49_106980	0.407643	2.19431	0.503326	5.38292	4.35963	1.23472	hypothetical protein		x
TGME49_107020	0.0942513	0.586498	0.170189	6.2227	3.44615	1.80569	hypothetical protein, conserved		x
TGME49_107010	0.108108	0.642766	0.165922	5.94558	3.87391	1.53478	jmjC domain-containing protein		x
TGME49_106920	0.245515	1.2761	0.410619	5.19764	3.10773	1.67248	hypothetical protein		x
TGME49_106680	0.062701	1.24686	0.0968421	19.8858	12.8752	1.54451	hypothetical protein		x
TGME49_106360	0.414876	2.36752	0.580092	5.70658	4.08129	1.39823	hypothetical protein		x
TGME49_106490	0.0223859	0.111908	0.0522388	4.99904	2.14224	2.33355	hypothetical protein		x
TGME49_106450	0.221154	0.166667	0.162162	0.753623	1.02778	0.733255	short chain dehydrogenase family protein, putative		x
TGME49_106350	0.266055	1.68103	0.317661	6.31837	5.29192	1.19397	hypothetical protein		x
TGME49_106070	0.888889	0.428571	0.911392	0.482143	0.470238	1.02532	hypothetical protein		x
TGME49_105590	0.123857	1.58015	0.204961	12.7578	7.70953	1.65481	ABC transporter, putative		x
TGME49_105270	0.172865	0.524528	0.216139	3.03432	2.42681	1.25033	hypothetical protein		x
TGME49_105260	0.171521	0.63913	0.353383	3.72625	1.8086	2.06029	acylglycerol lipase, putative		x
TGME49_104900	0.307849	2.45455	0.417416	7.97322	5.88034	1.35591	hypothetical protein		x
TGME49_106060	0.0862976	0.504532	0.123542	5.84642	4.0839	1.43158	hypothetical protein		x
TGME49_105510	0.209027	0.731055	0.242638	3.49742	3.01294	1.1608	hypothetical protein		x
TGME49_105250	0.168598	0.714452	0.200025	4.2376	3.57182	1.1864	hypothetical protein		x
TGME49_104460	0.159198	0.542794	0.204367	3.40956	2.65597	1.28373	zinc finger (C3HC4 RING finger) protein, putative		x
TGME49_104490	0.168659	0.667131	0.298982	3.95551	2.23134	1.77271	hypothetical protein		x
TGME49_104730	0.351351	1.55172	1.86503	4.41645	0.83201	5.30816	mob1/phocein family domain-containing protein		x
TGME49_104680	0.169736	1.01111	0.217417	5.95697	4.65055	1.28092	DNA-damage inducible protein, putative		x
TGME49_104670	0.137916	0.920863	0.135011	6.67696	6.82065	0.978933	internalin, putative		x
TGME49_053720	0.780543	1.28223	0.902724	1.64274	1.4204	1.15653	hypothetical protein		x
TGME49_053680	0.168067	0.175824	0.0926641	1.04615	1.89744	0.551351	hypothetical protein		x
TGME49_054640	0.174863	0.1875	0.134503	1.07227	1.39402	0.769189	DNA polymerase delta subunit 4, putative		x
TGME49_052430	0.0261062	0.177051	0.0421437	6.78195	4.20112	1.61432	hypothetical protein, conserved		x
TGME49_054890	0.0805369	0.347826	0.123482	4.31884	2.81682	1.53323	hypothetical protein		x
TGME49_054460	0.166084	0.493614	0.151268	2.97208	3.26317	0.910793	hypothetical protein		x
TGME49_054150	0.0455373	0.294919	0.0618729	6.47643	4.76654	1.35873	hypothetical protein		x
TGME49_053600	0.451685	1.72826	0.527007	3.82625	3.27939	1.16676	hypothetical protein		x
TGME49_053470	0.173436	0.630293	0.217227	3.63416	2.90155	1.25249	hypothetical protein, conserved		x
TGME49_053410	0.304183	0.956341	0.419308	3.14397	2.28076	1.37848	hypothetical protein		x
TGME49_053400	0.644364	1.41801	0.688366	2.20063	2.05996	1.06829	hypothetical protein		x
TGME49_053370	0.22356	2.52228	0.266009	11.2823	9.48193	1.18988	hypothetical protein		x
TGME49_053300	0.0899032	0.48	0.0993151	5.33908	4.8331	1.10469	hypothetical protein, conserved		x
TGME49_053150	0.75	2.33333	0.5	3.11111	4.66667	0.666667	oxidoreductase, putative		x
TGME49_053140	0.0498504	0.217888	0.0738589	4.37083	2.95005	1.48161	hypothetical protein		x
TGME49_053120	1.04167	1.4	0.876404	1.344	1.59744	0.841348	hypothetical protein		x
TGME49_053030	0.277908	0.639098	0.355982	2.29967	1.79531	1.28093	alpha-glucosidase II, putative		x
TGME49_052510	0.39819	0.925373	0.42802	2.32395	2.16199	1.07491	hypothetical protein, conserved		x
TGME49_052200	0.543745	1.60396	0.654545	2.94984	2.4505	1.20377	zinc finger DHHC domain-containing protein		x
TGME49_054870	0.36473	3.64202	0.514646	9.98552	7.07676	1.41103	hypothetical protein		x
TGME49_054930	0.140957	1.23604	0.258029	8.76889	4.79032	1.83054	hypothetical protein, conserved		x
TGME49_054880	0.160152	1.00888	0.201948	6.29949	4.99572	1.26098	alpha-galactosidase A, putative		x
TGME49_053710	0.192094	1.37154	0.306691	7.13995	4.47204	1.59657	hypothetical protein		x
TGME49_050120	0.193384	0.106918	0.200756	0.55288	0.532578	1.03812	hypothetical protein	821	x
TGME49_045770	0.309808	0.477809	0.177557	1.54228	2.69101	0.573122	hypothetical protein		x
TGME49_048520	0.312661	1.8	0.483653	5.75702	3.72168	1.54689	hypothetical protein, conserved		x
TGME49_050840	0.4109	3.39216	0.581486	8.25544	5.8336	1.41515	hypothetical protein		x
TGME49_049730	0.386619	1.19298	0.452868	3.08568	2.63428	1.17135	hypothetical protein		x
TGME49_048950	0.180608	1.55172	0.287986	8.59165	5.3882	1.59453	mitochondrial carrier domain-containing protein		x
TGME49_048740	0.0891751	0.593702	0.114441	6.65771	5.18786	1.28332	hypothetical protein		x
TGME49_048710	0.254545	1.59524	0.378985	6.26701	4.20924	1.48887	hypothetical protein		x
TGME49_047370	0.194866	1.21053	0.21383	6.2121	5.66117	1.09732	hypothetical protein		x
TGME49_046590	0.168981	0.64135	0.168761	3.79539	3.80034	0.998697	hypothetical protein		x
TGME49_046450	0.459413	1.86253	0.725014	4.05415	2.56895	1.57813	hypothetical protein		x
TGME49_045730	0.250489	2.03774	0.364066	8.13502	5.59716	1.45342	phosphatidylinositol-4-phosphate 5-Kinase, putative		x
TGME49_051850	0.313895	1.65341	0.423159	5.26738	3.9073	1.34809	serine/threonine protein phosphatase 5, putative		x
TGME49_051770	0.0624303	0.610526	0.104754	9.77932	5.82818	1.67794	hypothetical protein		x
TGME49_051740	0.0492565	0.287582	0.047518	5.83845	6.05205	0.964706	hypothetical protein		x
TGME49_051640	0.357759	1.18966	0.479475	3.3253	2.48116	1.34022	ubiquitin-conjugating enzyme E2, putative		x
TGME49_050820	0.0460603	0.347507	0.0859259	7.54462	4.04427	1.86551	hypothetical protein		x
TGME49_050800	0.0652056	0.335069	0.0994675	5.13866	3.36863	1.52544	hypothetical protein		x
TGME49_050690	0.0441066	0.277736	0.0704422	6.29693	3.94275	1.59709	zinc finger (CCCH type) protein, putative		x
TGME49_050350	0.37098	2.53077	0.516223	6.82184	4.90248	1.39151	postsynaptic protein CRIPT, putative		x
TGME49_050340	0.879779	1.8324	1.06381	2.0828	1.72248	1.20918	caltractin, putative		x
TGME49_049850	0.0359642	0.112676	0.0388303	3.133	2.90176	1.07969	hypothetical protein, conserved		x
TGME49_049570	0.394311	1.57534	0.437763	3.99518	3.59862	1.1102	hypothetical protein		x
TGME49_049540	0.062253	0.196836	0.182032	3.16188	1.08133	2.92406	hypothetical protein		x
TGME49_049440	0.0149762	0.0253879	0.0294502	1.69522	0.862062	1.96647	hypothetical protein		x
TGME49_049380	0.0905378	0.331516	0.118436	3.66163	2.79912	1.30814	zinc finger DHHC domain-containing protein		x
TGME49_049370	0.149252	0.792716	0.175112	5.31127	4.52691	1.17326	translation initiation factor SUI1, putative		x
TGME49_049350	0.226603	0.835664	0.244814	3.6878	3.41346	1.08037	hypothetical protein, conserved		x
TGME49_049240	0.140455	0.977311	0.147452	6.95816	6.62799	1.04982	calmodulin		x
TGME49_048810	0.489067	2.64641	0.679494	5.41113	3.89467	1.38937	hypothetical protein		x
TGME49_048690	0.368373	1.38291	0.457885	3.75411	3.02022	1.24299	hypothetical protein		x
TGME49_048310	0.073991	0.573883	0.151139	7.75612	3.79706	2.04266	SNF7 protein, putative		x
TGME49_047690	0.214243	1.28276	0.252857	5.9874	5.07306	1.18024	p-type ATPase2, putative		x
TGME49_047600	0.342939	2.11321	0.467719	6.16204	4.51811	1.36385	hypothetical protein, conserved		x
TGME49_047590	0.135048	1.33898	0.209726	9.91485	6.38443	1.55297	methyltransferase domain containing protein		x
TGME49_047580	0.120075	1.03636	0.127106	8.63097	8.15356	1.05855	hypothetical protein		x
TGME49_047500	0.0833333	0.5	1	6	0.5	12	acyl-coenzyme A oxidase, putative		x
TGME49_047190	0.186974	0.214286	0.226732	1.14607	0.945108	1.21263	thrombospondin type 1 domain-containing protein		x
TGME49_046990	0.483376	2.82969	0.79062	5.85402	3.57908	1.63562	hypothetical protein		x
TGME49_046950	0.0937997	0.388889	0.151125	4.14595	2.57329	1.61115	hypothetical protein		x
TGME49_046800	0.316474	1.50633	0.409182	4.75972	3.68132	1.29294	acylamino-acid-releasing enzyme, putative		x
TGME49_046330	0.265085	1.27027	0.419042	4.79194	3.03137	1.58078	CRAL/TRIO domain-containing protein		x
TGME49_046190	0.337237	1.00785	0.358829	2.98857	2.80873	1.06403	hypothetical protein, conserved		x
TGME49_046180	0.0459547	0.311544	0.0826972	6.77938	3.76729	1.79954	hypothetical protein		x
TGME49_046130	0.0440663	0.078389	0.0572289	1.77889	1.36974	1.2987	serine protease inhibitor, putative		x
TGME49_046080	0.165197	1.00514	0.224508	6.08448	4.47706	1.35903	hypothetical protein		x
TGME49_045880	0.10875	0.225	0.153994	2.06897	1.4611	1.41603	hypothetical protein		x
TGME49_045640	0.150756	0.267361	0.21262	1.77347	1.25746	1.41036	hypothetical protein		x
TGME49_049870	0.304036	2.08913	0.40933	6.87133	5.10378	1.34632	C2 domain-containing protein		x
TGME49_047220	0.214826	0.758339	0.290363	3.53002	2.6117	1.35162	hypothetical protein		x
TGME49_046550	0.216789	0.907532	0.260703	4.18624	3.48109	1.20257	eukaryotic aspartyl protease, putative		x
TGME49_046340	0.153993	0.752413	0.248123	4.88601	3.03242	1.61126	DnaJ domain-containing protein		x
TGME49_049670	0.157126	0.561236	0.166063	3.57189	3.37966	1.05688	cysteine proteinase, putative		x
TGME49_048670	0.203285	1.15604	0.267933	5.68679	4.31466	1.31802	H+-translocating inorganic pyrophosphatase TVP, putative		x
TGME49_045490	0.101331	0.0837083	0.100399	0.826092	0.833756	0.990808	microneme protein 8		x
TGME49_039780	0.291008	0.693274	0.281723	2.38232	2.46084	0.968093	hypothetical protein, conserved		x
TGME49_040200	3.16667	4.375	3	1.38158	1.45833	0.947368	hypothetical protein, conserved		x
TGME49_044720	0.0591787	0.14539	0.0907029	2.4568	1.60293	1.53269	hypothetical protein		x
TGME49_044060	0.454281	2.58631	0.498292	5.69321	5.19036	1.09688	ankyrin repeat-containing protein		x
TGME49_042860	0.159371	0.705882	0.233956	4.42916	3.01716	1.46799	plectin, putative		x
TGME49_042790	0.42723	1.54206	0.529547	3.60943	2.91203	1.23949	trichohyalin, putative		x
TGME49_042670	0.0855457	0.3	0.113671	3.5069	2.63919	1.32878	hypothetical protein		x
TGME49_040700	0.302251	1.62774	0.558583	5.38539	2.91405	1.84808	ubiquitin protein, putative		x
TGME49_040380	0.156539	0.757215	0.192289	4.83723	3.93789	1.22838	hypothetical protein		x
TGME49_039700	0.288344	1.83333	0.398431	6.35816	4.60139	1.38179	hypothetical protein		x
TGME49_044660	0.193609	0.526316	0.238916	2.71845	2.20293	1.23401	hypothetical protein		x
TGME49_044500	0.114132	0.520979	0.150767	4.56472	3.45551	1.321	tubulin-tyrosine ligase family protein		x
TGME49_044470	0.0733885	0.366291	0.127786	4.99112	2.86643	1.74123	viral A-type inclusion protein repeat family		x
TGME49_044250	0.0667697	0.54007	0.0933806	8.08854	5.78353	1.39855	hypothetical protein		x
TGME49_044170	0.744186	2.22172	0.778146	2.98544	2.85515	1.04563	hypothetical protein		x
TGME49_044130	0.0986056	0.295556	0.113442	2.99735	2.60534	1.15046	hypothetical protein		x
TGME49_044080	0.0740966	0.399618	0.102584	5.3932	3.89551	1.38447	hypothetical protein		x
TGME49_044010	0.083739	0.344928	0.0871795	4.11908	3.95652	1.04109	hypothetical protein		x
TGME49_043940	0.133721	0.72093	0.174468	5.3913	4.13216	1.30472	hypothetical protein		x
TGME49_043460	0.0488956	0.19841	0.0969453	4.05782	2.04661	1.9827	hypothetical protein		x
TGME49_043310	0.0850575	0.345259	0.122625	4.05913	2.81556	1.44167	hypothetical protein		x
TGME49_043250	0.277788	1.80474	0.318656	6.49685	5.66362	1.14712	myosin, putative		x
TGME49_043200	0.0575243	0.300766	0.0792414	5.22851	3.79557	1.37753	hypothetical protein		x
TGME49_042570	0.122934	0.384488	0.158449	3.12761	2.42657	1.2889	hypothetical protein		x
TGME49_040860	0.212	1.45155	0.255427	6.84692	5.68282	1.20485	1-acyl-sn-glycerol-3-phosphate acyltransferase, putative		x
TGME49_040630	0.267087	0.705882	0.287331	2.64289	2.45669	1.0758	ULK kinase		x
TGME49_040570	0.197351	0.464646	0.250748	2.35441	1.85304	1.27056	hypothetical protein		x
TGME49_040560	0.242684	0.485714	0.213555	2.00143	2.27442	0.879972	microsomal glutathione S-transferase 3, putative		x
TGME49_040250	0.151847	0.509843	0.16047	3.35761	3.17718	1.05679	appr-1-p processing enzyme family domain-containing protein		x
TGME49_039840	0.0776578	0.0555556	0.108635	0.715389	0.511396	1.39889	hypothetical protein		x
TGME49_039830	0.283196	0.384988	0.288243	1.35944	1.33563	1.01782	hypothetical protein		x
TGME49_039800	0.404707	2.16456	0.459541	5.34846	4.71026	1.13549	hypothetical protein		x
TGME49_039770	0.505516	0.485692	0.468077	0.960786	1.03763	0.92594	hypothetical protein		x
TGME49_039750	0.159633	0.621359	0.180447	3.89242	3.44344	1.13039	hypothetical protein		x
TGME49_039620	0.22452	1.4918	0.326062	6.64441	4.57521	1.45226	nucleotidase, putative		x
TGME49_039300	0.566553	4.34343	0.504685	7.66642	8.60622	0.8908	hypothetical protein		x
TGME49_039020	0.502089	2.45652	0.562942	4.8926	4.36372	1.1212	ATP-binding cassette protein subfamily B member 2		x
TGME49_038990	0.056213	0.52	0.0699774	9.25053	7.43097	1.24486	hypothetical protein, conserved		x
TGME49_038960	0.151515	0.333333	0.384615	2.2	0.866667	2.53846	hypothetical protein		x
TGME49_038890	0.0457053	0.130755	0.0615547	2.86083	2.12421	1.34677	hypothetical protein		x
TGME49_038380	0.17348	1.04682	0.221121	6.03424	4.73414	1.27462	hypothetical protein		x
TGME49_038170	0.0647858	0.285535	0.0843905	4.40736	3.38349	1.30261	hypothetical protein		x
TGME49_039400	0.267544	0.833516	0.273896	3.11544	3.04318	1.02374	hypothetical protein		x
TGME49_043690	0.112778	0.433523	0.115899	3.84403	3.74051	1.02767	hypothetical protein		x
TGME49_043730	0.134018	0.378492	0.159758	2.82418	2.36916	1.19206	p36 protein		x
TGME49_043450	0.363324	1.51681	0.444009	4.1748	3.41616	1.22207	Ras family domain-containing protein		x
TGME49_040960	0.0533657	0.18516	0.0797048	3.46965	2.32307	1.49356	hypothetical protein		x
TGME49_041180	0.224632	1.29457	0.35979	5.76306	3.59812	1.60169	hypothetical protein		x
TGME49_039560	0.355963	5.6	0.502809	15.732	11.1374	1.41253	myosin E, putative		x
TGME49_037820	0.205699	0.115556	0.289762	0.561769	0.398794	1.40867	hypothetical protein		x
TGME49_036000	0.224256	1.46584	0.502174	6.53644	2.91899	2.23929	2Fe-2S iron-sulfur cluster binding domain containing protein		x
TGME49_036510	0.311459	0.75625	0.316533	2.42809	2.38916	1.01629	hypothetical protein		x
TGME49_035460	2.70361	3.56846	1.98094	1.31989	1.8014	0.7327	hypothetical protein		x
TGME49_034260	0.330801	0.890435	0.382353	2.69175	2.32883	1.15584	hypothetical protein		x
TGME49_037250	0.1383	0.834209	0.159557	6.03187	5.22829	1.1537	hypothetical protein		x
TGME49_037170	0.272727	0.380952	0.344186	1.39683	1.10682	1.26202	hypothetical protein		x
TGME49_036610	0.319709	1.36771	0.393067	4.27799	3.47959	1.22945	hypothetical protein		x
TGME49_035340	0.275437	1.57243	0.333922	5.70887	4.70899	1.21233	hypothetical protein		x
TGME49_035130	0.189464	1.35294	0.365004	7.14087	3.70665	1.9265	hypothetical protein		x
TGME49_034270	0.271638	1.23005	0.31739	4.52828	3.87553	1.16843	hypothetical protein		x
TGME49_037210	0.0537741	0.294964	0.103448	5.48525	2.85132	1.92376	Tyrosine kinase-like (TKL) protein		x
TGME49_037190	1.01615	1.55769	0.932363	1.53294	1.67069	0.917548	hypothetical protein		x
TGME49_037090	0.106728	0.421589	0.132097	3.95012	3.19151	1.2377	hypothetical protein		x
TGME49_036960	0.352113	1.82723	0.428848	5.18932	4.26078	1.21793	transmembrane domain-containing protein		x
TGME49_036860	0.00989346	0.111872	0.0135253	11.3077	8.27132	1.3671	cation-transporting ATPase, putative		x
TGME49_036850	0.0356295	0.246886	0.0405052	6.92927	6.09517	1.13685	hypothetical protein		x
TGME49_036630	0.0231262	0.231585	0.044902	10.014	5.15757	1.94161	hypothetical protein		x
TGME49_035920	0.454545	1.12766	0.503454	2.48085	2.23985	1.1076	dynein 1-beta heavy chain, flagellar inner arm I1 complex, putative		x
TGME49_035690	0.04325	0.277219	0.0438549	6.40969	6.32126	1.01399	hypothetical protein		x
TGME49_035380	0.317451	2.13189	0.463911	6.71564	4.59546	1.46136	hypothetical protein		x
TGME49_035370	0.0402246	0.226974	0.0600863	5.64266	3.77746	1.49377	protein kinase		x
TGME49_034540	0.335598	1.0049	0.385861	2.99436	2.60431	1.14977	hypothetical protein		x
TGME49_034530	1.2367	1.24041	1.19127	1.003	1.04125	0.963265	hypothetical protein, conserved		x
TGME49_034250	0.360736	1.4142	0.480769	3.92032	2.94154	1.33274	neurofilament triplet M protein, putative		x
TGME49_036070	0.42586	2.06463	0.350479	4.84814	5.89088	0.822991	pyrroline-5-carboxylate reductase, putative		x
TGME49_036620	0.255938	0.884337	0.338624	3.45528	2.61156	1.32307	protein kinase (incomplete catalytic triad)		x
TGME49_035450	0.300333	1.77256	0.518112	5.90196	3.42118	1.72512	ubiquitin-conjugating enzyme, putative		x
TGME49_035470	0.116702	0.571844	0.131209	4.90005	4.35827	1.12431	myosin A, putative		x
TGME49_033750	0.42515	0.915929	0.522073	2.15437	1.75441	1.22797	hypothetical protein		x
TGME49_029010	0.230105	0.706444	0.266681	3.0701	2.64902	1.15895	hypothetical protein		x
TGME49_030220	0.33826	1.45349	0.39784	4.29695	3.65345	1.17614	hypothetical protein		x
TGME49_033060	1.125	12	0.666667	10.6667	18	0.592593	hypothetical protein		x
TGME49_033810	0.126931	0.734998	0.187976	5.79053	3.91007	1.48093	hypothetical protein		x
TGME49_029140	0.217187	1.11111	0.25323	5.11592	4.38775	1.16596	peroxisomal multifunctional enzyme, putative		x
TGME49_029000	0.113847	0.511833	0.169633	4.4958	3.0173	1.49001	kelch motif domain-containing protein		x
TGME49_030360	0.134817	0.731092	0.206086	5.42286	3.54752	1.52864	hypothetical protein		x
TGME49_031920	0.389187	2.01143	0.577567	5.1683	3.4826	1.48403	sepiapterin reductase, putative		x
TGME49_032150	0.446504	1.96922	0.582966	4.4103	3.37793	1.30562	hypothetical protein, conserved		x
TGME49_032130	0.324922	0.908347	0.393416	2.79559	2.30887	1.2108	hypothetical protein, conserved		x
TGME49_033790	0.357513	1.06098	0.437198	2.96766	2.42676	1.22289	AGC kinase		x
TGME49_033300	0.369231	2.17281	0.505532	5.8847	4.29807	1.36915	rhoGAP protein, putative		x
TGME49_033010	0.26351	1.11276	0.402189	4.22284	2.76676	1.52628	CMGC kinase, MAPK family TgMAPK2		x
TGME49_032940	0.12335	0.297883	0.134223	2.41495	2.21932	1.08815	small heat shock protein 20		x
TGME49_032790	0.396226	1.09091	0.408851	2.75325	2.66823	1.03186	hypothetical protein		x
TGME49_032620	0.0697425	0.151424	0.072973	2.17119	2.07507	1.04632	hypothetical protein		x
TGME49_032560	0.0951904	0.658228	0.220307	6.91486	2.98778	2.31438	hypothetical protein		x
TGME49_032550	0.0490354	0.404148	0.062458	8.24198	6.47072	1.27373	hypothetical protein		x
TGME49_032410	0.106927	0.531044	0.106081	4.96643	5.00604	0.992086	hypothetical protein		x
TGME49_032280	0.127568	0.591756	0.134047	4.63873	4.41453	1.05079	hypothetical protein		x
TGME49_032260	0.084276	0.468354	0.116479	5.55739	4.02095	1.38211	hypothetical protein		x
TGME49_032160	0.0216837	0.186664	0.0625227	8.60853	2.98555	2.8834	zinc finger (C3HC4 RING finger) protein, putative		x
TGME49_032080	0.0369323	0.0600255	0.0447619	1.62529	1.341	1.212	hypothetical protein, conserved		x
TGME49_032020	0.0457654	0.268987	0.0799145	5.87753	3.36594	1.74618	hypothetical protein		x
TGME49_031980	0.187402	1.10722	0.241864	5.90829	4.57788	1.29062	hypothetical protein		x
TGME49_031840	0.146077	0.913706	0.228227	6.25497	4.0035	1.56237	tola protein., putative		x
TGME49_031790	0.0335893	0.166667	0.0297483	4.9619	5.60256	0.885649	hypothetical protein		x
TGME49_031220	0.392857	1.12913	0.433708	2.87415	2.60343	1.10398	hypothetical protein		x
TGME49_031160	0.0539786	0.729282	0.0645639	13.5106	11.2955	1.1961	hypothetical protein		x
TGME49_031000	0.374394	2.72414	0.401796	7.27613	6.77991	1.07319	phosphatidylcholine transfer protein, putative		x
TGME49_030980	0.243789	0.783784	0.303779	3.215	2.58011	1.24607	myosin head motor domain-containing protein TgMyo I		x
TGME49_030970	0.390953	0.751111	0.311821	1.92123	2.40879	0.797592	hypothetical protein		x
TGME49_030850	0.077373	0.342697	0.0866774	4.42915	3.9537	1.12025	mucin, putative		x
TGME49_030570	0.15397	1.12483	0.196557	7.30554	5.72265	1.2766	hypothetical protein		x
TGME49_030340	0.0952153	0.738149	0.185525	7.75242	3.9787	1.94848	high molecular mass nuclear antigen, putative		x
TGME49_029650	0.450402	1.70513	0.517716	3.78579	3.29356	1.14945	machado-joseph disease protein, putative		x
TGME49_029640	0.287721	0.955719	0.343672	3.32169	2.7809	1.19447	hypothetical protein, conserved		x
TGME49_029500	0.047191	0.428571	0.0552699	9.08163	7.75415	1.1712	hypothetical protein, conserved		x
TGME49_033760	0.345423	1.70118	0.373355	4.92493	4.55647	1.08086	hypothetical protein, conserved		x
TGME49_032120	0.346652	1.06132	0.445703	3.06163	2.38123	1.28573	hypothetical protein, conserved		x
TGME49_032030	0.275996	0.50996	0.238715	1.84771	2.13627	0.864923	hypothetical protein		x
TGME49_031210	0.281187	1.11159	0.37643	3.95319	2.95297	1.33872	EH protein, putative		x
TGME49_031630	0.0854635	0.295381	0.111975	3.45623	2.63792	1.31021	membrane skeletal protein IMC1, putative		x
TGME49_030180	0.203166	0.609215	0.254216	2.99861	2.39644	1.25127	hypothetical protein		x
TGME49_030350	0.263416	1.51515	0.307256	5.75193	4.93124	1.16643	hypothetical protein, conserved		x
TGME49_030210	0.0967603	0.572827	0.126834	5.92006	4.51635	1.31081	hypothetical protein		x
TGME49_029420	0.0761483	0.42809	0.10201	5.62179	4.19655	1.33962	cytochrome c, putative		x
TGME49_032250	0.245724	1.62855	0.294207	6.62757	5.53539	1.19731	peroxisomal catalase		x
TGME49_031640	0.110325	0.37153	0.12004	3.36759	3.09505	1.08806	membrane skeletal protein IMC1		x
TGME49_029480	0.108882	0.851131	0.127241	7.81699	6.68914	1.16861	membrane-associated calcum-binding protein, related		x
TGME49_025200	0.240506	3.49814	0.266979	14.5449	13.1026	1.11007	trichohyalin, putative		x
TGME49_027320	0.685714	2.43284	0.661386	3.54789	3.67839	0.964521	hypothetical protein		x
TGME49_024340	0.101426	0.509091	0.13394	5.01932	3.80088	1.32057	hypothetical protein		x
TGME49_026310	0.0722222	0.12069	0.058642	1.67109	2.05808	0.811966	zinc finger (CCCH type) protein, putative		x
TGME49_028460	0.467681	2	0.615014	4.27642	3.25196	1.31503	hypothetical protein		x
TGME49_028780	0.590304	0.724779	0.817536	1.22781	0.88654	1.38494	hypothetical protein		x
TGME49_027840	0.933432	3.62022	0.919962	3.8784	3.93519	0.98557	hypothetical protein		x
TGME49_027800	0.296494	1.18006	0.327324	3.98005	3.60517	1.10398	hypothetical protein, conserved		x
TGME49_027650	0.0913853	0.636364	0.122265	6.96352	5.20478	1.33791	microtubule-associated protein RP/EB family member 3, putative		x
TGME49_027100	0.0555556	0.0333333	0.0666667	0.6	0.5	1.2	glutaredoxin, putative		x
TGME49_026990	0.1125	0.10101	0.122093	0.897868	0.827321	1.08527	hypothetical protein		x
TGME49_026770	0.0354957	0.455357	0.0479042	12.8285	9.50558	1.34958	cGMP-inhibited 3',5'-cyclic phosphodiesterase, putative		x
TGME49_026710	0.187635	1.01889	0.21201	5.43019	4.80588	1.12991	hypothetical protein		x
TGME49_026700	0.21327	0.470588	0.179739	2.20654	2.61818	0.842774	nuclease, putative		x
TGME49_026690	0.391795	2.1016	0.512581	5.36404	4.10004	1.30829	hypothetical protein		x
TGME49_026680	0.260686	1.09249	0.375799	4.19081	2.9071	1.44158	hypothetical protein		x
TGME49_026540	0.193548	0.548188	0.242948	2.83231	2.2564	1.25523	protein kinase		x
TGME49_026290	0.0408017	0.169851	0.0416465	4.16285	4.07841	1.0207	hypothetical protein, conserved		x
TGME49_026220	0.308215	1.67421	0.440207	5.43194	3.80323	1.42825	hypothetical protein		x
TGME49_025860	0.0726368	0.681592	0.0973202	9.38356	7.00361	1.33982	hypothetical protein		x
TGME49_025740	0.434783	0.87619	0.340136	2.01524	2.576	0.782313	hypothetical protein		x
TGME49_025340	0.174179	0.930023	0.242393	5.33947	3.83684	1.39163	hypothetical protein, conserved		x
TGME49_025020	0.100732	0.503825	0.114487	5.00166	4.40072	1.13656	hypothetical protein		x
TGME49_024890	0.156662	0.486303	0.213582	3.10416	2.27689	1.36333	hypothetical protein, conserved		x
TGME49_024880	0.0698056	0.344828	0.0916225	4.93983	3.76357	1.31254	kinesin motor domain-containing protein		x
TGME49_024840	0.395284	1.11707	0.459854	2.82598	2.42918	1.16335	cAMP phosphodiesterase, putative		x
TGME49_024560	0.0397959	0.172043	0.05919	4.32313	2.90662	1.48734	hypothetical protein		x
TGME49_024530	0.30816	0.969892	0.298986	3.14736	3.24394	0.970227	inner membrane complex associated protein 4		x
TGME49_024520	0.255814	0.968468	0.348278	3.78583	2.78073	1.36145	hypothetical protein		x
TGME49_024130	0.0624734	0.307829	0.0752318	4.92735	4.09174	1.20422	hypothetical protein		x
TGME49_024000	0.100735	0.521622	0.101872	5.17814	5.12036	1.01128	hypothetical protein		x
TGME49_023790	0.182009	1.11471	0.252506	6.12446	4.41457	1.38733	hypothetical protein, conserved		x
TGME49_023750	0.308962	4.42857	0.351129	14.3337	12.6124	1.13648	hypothetical protein, conserved		x
TGME49_026740	0.259967	1.7685	0.326214	6.80279	5.4213	1.25483	zinc finger (C3HC4 RING finger) protein, putative		x
TGME49_026340	0.297313	1.31739	0.406314	4.43099	3.2423	1.36662	hypothetical protein, conserved		x
TGME49_027580	0.271775	0.649971	0.306366	2.39158	2.12155	1.12728	hypothetical protein		x
TGME49_027570	0.105135	0.949085	0.158824	9.02731	5.97572	1.51066	transmembrane amino acid transporter domain-containing protein		x
TGME49_027000	0.280721	0.861702	0.399887	3.06961	2.15486	1.4245	hypothetical protein		x
TGME49_026600	0.37105	1.61111	0.451411	4.34203	3.56906	1.21658	syntaxin, putative		x
TGME49_025320	0.128474	0.469388	0.139327	3.65356	3.36896	1.08448	hypothetical protein, conserved		x
TGME49_025330	0.542281	0.865517	0.578947	1.59607	1.49498	1.06762	hypothetical protein		x
TGME49_025410	0.282828	1.52	0.498433	5.37429	3.04956	1.76232	histone H3 variant, putative		x
TGME49_025470	0.0472441	0.157434	0.0825069	3.33236	1.90814	1.7464	peptide methionine sulfoxide reductase, putative		x
TGME49_025790	0.327855	0.742138	0.24697	2.26362	3.00497	0.753291	hypothetical protein		x
TGME49_025560	0.22619	0.670352	0.238911	2.96366	2.80586	1.05624	hypothetical protein		x
TGME49_025540	0.0784888	0.718098	0.0982646	9.14905	7.3078	1.25196	hypothetical protein		x
TGME49_025480	0.0736138	0.466561	0.0928144	6.33795	5.02681	1.26083	hypothetical protein		x
TGME49_025300	0.392332	1.51852	0.475048	3.87049	3.19656	1.21083	moesin protein, putative		x
TGME49_025060	0.257958	0.805085	0.294979	3.12099	2.72929	1.14351	nnucleoredoxin, putative		x
TGME49_023920	0.116389	0.690575	0.144601	5.93331	4.77571	1.24239	hypothetical protein		x
TGME49_023570	0.177982	1.3639	0.331142	7.66313	4.11877	1.86054	zinc finger (C2H2 type) protein, putative		x
TGME49_025490	0.0888102	0.336716	0.171868	3.79141	1.95915	1.93523	CAM kinase, CDPK family TgPK6		x
TGME49_021990	0.0895639	0.360465	0.11849	4.02467	3.04217	1.32296	hypothetical protein		x
TGME49_022670	0.427794	1.06452	0.464303	2.48839	2.29272	1.08534	hypothetical protein		x
TGME49_023000	0.346179	0.980892	0.380177	2.83348	2.58009	1.09821	dynein light chain, putative		x
TGME49_022430	0.229236	0.423729	0.354699	1.84844	1.19462	1.54731	ubiquitin-transferase domain containing protein		x
TGME49_022360	0.468519	2.1875	0.478261	4.66897	4.57386	1.02079	hypothetical protein		x
TGME49_022350	0.38585	2.17727	0.50305	5.64279	4.32814	1.30374	hypothetical protein		x
TGME49_022330	0.406926	0.465721	0.384181	1.14448	1.21224	0.944104	hypothetical protein		x
TGME49_021680	0.0803901	0.313846	0.107912	3.90404	2.90834	1.34236	hypothetical protein		x
TGME49_021630	0.121012	0.769231	0.209804	6.35664	3.66643	1.73374	ppg3, putative		x
TGME49_021540	0.746269	1.84154	0.956723	2.46767	1.92484	1.28201	hypothetical protein		x
TGME49_021480	0.128784	0.551953	0.183548	4.2859	3.00713	1.42525	hypothetical protein		x
TGME49_021390	0.194346	1.22687	0.250573	6.31282	4.89626	1.28931	hypothetical protein		x
TGME49_021370	0.0827286	1.3913	0.115053	16.8177	12.0928	1.39073	hypothetical protein		x
TGME49_021270	0.10372	0.402597	0.115297	3.88158	3.49183	1.11162	2OG-Fe(II) oxygenase family protein, putative		x
TGME49_021250	0.164513	0.791098	0.216556	4.80872	3.65308	1.31635	hypothetical protein		x
TGME49_021180	0.10418	0.761031	0.226853	7.30493	3.35474	2.1775	transmembrane domain-containing protein		x
TGME49_021620	0.1172	0.495456	0.130909	4.22745	3.78473	1.11698	tubulin beta chain, putative		x
TGME49_022210	0.33178	1.60684	0.467181	4.84308	3.43943	1.40811	SPFH domain / Band 7 family domain-containing protein		x
TGME49_023110	0.184185	0.997183	0.211945	5.41402	4.70492	1.15071	glycolipid transfer protein, putative		x
TGME49_020560	1.53846	3.5	1	2.275	3.5	0.65	hypothetical protein		x
TGME49_020420	0.45614	3	0.465116	6.57692	6.45	1.01968	3'5'-cyclic nucleotide phosphodiesterase, putative		x
TGME49_020360	0.247257	1.34317	0.36119	5.43229	3.71875	1.46078	FAD-depdendent monooxygenase, putative		x
TGME49_019530	0.757764	4.25424	1.03846	5.6142	4.09667	1.37043	hypothetical protein, conserved		x
TGME49_018740	0.351671	0.554455	0.43405	1.57663	1.2774	1.23425	hypothetical protein		x
TGME49_019170	0.0802092	0.197802	0.0795417	2.46608	2.48677	0.991678	hypothetical protein		x
TGME49_019730	0.0513317	0.0841958	0.0542316	1.64023	1.55252	1.05649	hypothetical protein		x
TGME49_019270	0.0508974	0.198824	0.0539011	3.90638	3.68868	1.05902	hypothetical protein		x
TGME49_019460	0.561308	0.684536	0.570423	1.21954	1.20005	1.01624	hypothetical protein		x
TGME49_019630	0.277925	1.08986	0.345871	3.9214	3.15105	1.24448	NADPH-cytochrome p450 reductase, putative		x
TGME49_019070	0.529568	1.80925	0.457369	3.41646	3.95577	0.863665	cAMP-dependent protein kinase regulatory subunit, putative		x
TGME49_018550	0.106586	0.37049	0.113245	3.47599	3.27159	1.06248	PIK3R4 kinase-related protein		x
TGME49_019320	0.0919877	0.408598	0.104802	4.44188	3.89876	1.1393	acid phosphatase, putative		x
TGME49_018910	0.350877	1.30303	0.383065	3.71364	3.40159	1.09173	hypothetical protein		x
TGME49_018880	0.216297	1.47321	0.306349	6.81106	4.80894	1.41633	SF-assemblin, putative		x
TGME49_018360	0.493299	0.727774	0.552	1.47532	1.31843	1.119	zinc finger (CCCH type) protein, putative		x
TGME49_018290	0.25	0.333333	0.25	1.33333	1.33333	1	WD-repeat protein, putative		x
TGME49_018240	0.0145999	0.14188	0.0224519	9.71787	6.31925	1.53782	hypothetical protein		x
TGME49_018720	0.367259	1.30804	0.435045	3.56162	3.00667	1.18458	CAM kinase, CDPK family		x
TGME49_018850	0.0734214	0.178241	0.105222	2.42764	1.69395	1.43313	ribosomal protein S9, putative		x
TGME49_017900	0.180751	0.922652	0.17052	5.10454	5.41081	0.943398	hypothetical protein, conserved		x
TGME49_017870	0.248015	1.1413	0.347182	4.60176	3.28734	1.39985	zinc finger DHHC domain-containing protein		x
TGME49_017850	0.315217	1.125	0.443243	3.56897	2.53811	1.40615	hypothetical protein		x
TGME49_017520	1.01887	1.08374	1.01119	1.06367	1.07175	0.992463	hypothetical protein		x
TGME49_017510	0.133851	0.786748	0.165815	5.87778	4.74473	1.2388	hypothetical protein		x
TGME49_017430	0.0863986	0.775109	0.152189	8.97131	5.09308	1.76147	protease inhibitor, putative		x
TGME49_017410	0.181818	1.75362	0.215534	9.64493	8.13618	1.18544	hypothetical protein		x
TGME49_017400	0.15226	0.514286	0.216404	3.37768	2.37651	1.42128	hypothetical protein		x
TGME49_017360	0.0566706	0.647202	0.115019	11.4204	5.62691	2.02961	hypothetical protein		x
TGME49_017600	0.323174	0.456471	0.374526	1.41246	1.21879	1.1589	CAM kinase, CDPK family CAM kinase TgTPK5		x
TGME49_016970	0.317755	1.52027	0.377514	4.78442	4.02706	1.18807	hypothetical protein, conserved		x
TGME49_016640	0.24	0.843137	0.2	3.51307	4.21569	0.833333	homoserine kinase, putative		x
TGME49_016620	0.236613	0.730897	0.275706	3.089	2.651	1.16522	EF hand domain-containing protein		x
TGME49_016460	0.151907	0.0915179	0.170912	0.602458	0.535467	1.12511	hypothetical protein		x
TGME49_015910	0.118837	0.382895	0.148594	3.22203	2.57679	1.25041	hypothetical protein		x
TGME49_016920	0.241285	1.37449	0.306503	5.69654	4.48443	1.27029	hypothetical protein, conserved		x
TGME49_016080	0.0872844	0.149856	0.096786	1.71687	1.54832	1.10886	hypothetical protein, conserved		x
TGME49_014220	0.0978207	0.225485	0.115009	2.30509	1.9606	1.17571	hypothetical protein		x
TGME49_015570	0.0660685	0.372881	0.133624	5.64386	2.79053	2.0225	hypothetical protein		x
TGME49_015530	0.0918695	0.350806	0.0716117	3.81853	4.89873	0.779494	hypothetical protein		x
TGME49_015220	0.0403006	0.269694	0.0663449	6.69207	4.06503	1.64625	hypothetical protein, conserved		x
TGME49_015210	0.0443093	0.189591	0.0899616	4.27881	2.10747	2.03031	F-box domain-containing protein		x
TGME49_015150	0.0135078	0.0987246	0.021517	7.3087	4.58821	1.59293	hypothetical protein		x
TGME49_015060	0.269962	1.66493	0.291411	6.16728	5.71334	1.07945	small GTP-binding protein sar1, putative		x
TGME49_014880	0.0715207	0.580305	0.1054	8.1138	5.50573	1.4737	hypothetical protein		x
TGME49_014810	0.0743034	0.818182	0.207585	11.0114	3.94143	2.79375	hypothetical protein		x
TGME49_014180	0.358476	2.66967	0.571896	7.44727	4.6681	1.59535	EPN3 protein		x
TGME49_012770	0.129145	0.456	0.153203	3.53092	2.97644	1.18629	hypothetical protein		x
TGME49_012980	0.0476821	0.309695	0.0799523	6.49499	3.87349	1.67678	KH domain-containing protein		x
TGME49_013870	0.191499	1.4472	0.241505	7.5572	5.99241	1.26113	ubiquitin carboxyl-terminal hydrolase, putative		x
TGME49_013920	0.27105	0.875	0.268736	3.22819	3.25598	0.991464	hypothetical protein		x
TGME49_013790	0.521866	2.125	0.589423	4.07193	3.60522	1.12945	hypothetical protein		x
TGME49_013090	0.383038	1.75676	0.398866	4.58637	4.40438	1.04132	sec1 family domain-containing protein		x
TGME49_013050	0.0909028	0.17042	0.0817792	1.87475	2.08391	0.899633	hypothetical protein		x
TGME49_013030	0.213424	0.461452	0.230544	2.16214	2.00158	1.08022	hypothetical protein		x
TGME49_012950	0.413934	2.31548	0.475667	5.59382	4.86785	1.14914	ADP-ribosylation factor domain-containing protein		x
TGME49_012850	0.0735992	1.14885	0.14965	15.6096	7.6769	2.03331	hypothetical protein		x
TGME49_013800	0.153635	0.835895	0.220355	5.44079	3.79341	1.43427	protein phosphatase 2B regulatory subunit		x
TGME49_012210	0.131831	0.679856	0.174024	5.15704	3.90668	1.32006	hypothetical protein		x
TGME49_011850	0.276928	0.508197	0.269811	1.83512	1.88353	0.974301	hypothetical protein		x
TGME49_012270	0.314627	1.03482	0.338481	3.28904	3.05725	1.07582	hypothetical protein, conserved		x
TGME49_012130	0.411909	1.21535	0.48176	2.95052	2.52272	1.16958	patatin-like phospholipase domain-containing protein		x
TGME49_011650	0.502901	0.786207	0.502924	1.56334	1.56327	1.00004	hypothetical protein		x
TGME49_011670	0.162083	0.436681	0.184801	2.69419	2.36298	1.14017	S1 RNA-binding domain containing protein		x
TGME49_010820	0.0778636	0.337979	0.100523	4.34066	3.36221	1.29101	hypothetical protein		x
TGME49_010810	0.221747	1.2609	0.281465	5.68622	4.47978	1.26931	hypothetical protein		x
TGME49_011630	0.118048	0.317511	0.149505	2.68969	2.12375	1.26648	hypothetical protein		x
TGME49_011290	0.109525	0.271523	0.141892	2.47909	1.91359	1.29552	hypothetical protein		x
TGME49_010410	0.475833	0.432432	0.429752	0.90879	1.00624	0.903157	high mobility group protein		x
TGME49_010280	0.191199	0.811321	0.270725	4.24334	2.99684	1.41594	PEK kinase		x
TGME49_010270	0.160657	0.284109	0.209796	1.76842	1.35422	1.30586	hypothetical protein, conserved		x
TGME49_009600	0.137541	0.303016	0.12384	2.2031	2.44684	0.900386	hypothetical protein		x
TGME49_007590	0.112903	0.774869	0.136079	6.86313	5.69427	1.20527	T-cell activation protein phosphatase 2C, putative		x
TGME49_009880	0.466296	0.732624	0.619707	1.57116	1.18221	1.329	glutamic acid-rcih protein, putative		x
TGME49_009490	0.256567	1.13873	0.308007	4.43833	3.69708	1.2005	hypothetical protein		x
TGME49_009450	0.363724	1.83491	0.534181	5.04478	3.43499	1.46864	TLD domain-containing protein		x
TGME49_009250	0.104465	0.499747	0.135634	4.78389	3.68453	1.29837	hypothetical protein		x
TGME49_009200	0.289222	1.27273	0.317163	4.40051	4.01285	1.09661	hypothetical protein, conserved		x
TGME49_009160	0.314176	1.26087	0.351828	4.01326	3.58377	1.11984	glycylpeptide N-tetradecanoyltransferase, putative		x
TGME49_009150	0.111111	0.578579	0.166895	5.20721	3.46673	1.50205	mitochondrial alternative NADH dehydrogenase 1		x
TGME49_009050	0.1053	0.520231	0.173506	4.94045	2.99835	1.64773	Tyrosine kinase-like (TKL) protein		x
TGME49_009000	0.0368488	0.0946143	0.0337375	2.56764	2.80443	0.915565	HECT-domain (ubiquitin-transferase) containing protein		x
TGME49_008860	0.00897073	0.0696629	0.0294806	7.76558	2.36301	3.28631	hypothetical protein		x
TGME49_008370	0.0680726	0.302451	0.147206	4.44306	2.0546	2.16249	myosin heavy chain, putative		x
TGME49_007630	0.899054	2	0.826367	2.22456	2.42023	0.919152	peptide chain release factor 1, putative		x
TGME49_007600	0.177391	0.704698	0.171296	3.97256	4.11391	0.965641	tubulin delta chain, putative		x
TGME49_007460	0.437458	2.85199	0.519523	6.51945	5.48963	1.1876	GTP-binding protein, putative		x
TGME49_009030	0.0299235	0.102022	0.0270452	3.40944	3.77229	0.903812	actin		x
TGME49_007240	0.0979713	0.671569	0.141436	6.85475	4.7482	1.44365	hypothetical protein		x
TGME49_003990	0.152935	1.20756	0.164828	7.89594	7.32619	1.07777	hypothetical protein, conserved		x
TGME49_003930	0.201864	0.566667	0.224952	2.80717	2.51906	1.11437	hypothetical protein		x
TGME49_005210	0.506494	2.46552	0.701493	4.86782	3.51467	1.385	hypothetical protein		x
TGME49_004530	0.243398	0.618881	0.24958	2.54267	2.47969	1.0254	microneme protein MIC11		x
TGME49_001410	0.577185	2.66505	0.590074	4.61732	4.51647	1.02233	protein phosphatase 2C, putative		x
TGME49_001230	0.152108	0.692015	0.205882	4.54949	3.36122	1.35352	kinesin motor domain-containing protein		x
TGME49_006710	0.22119	1.34146	0.454676	6.06477	2.95037	2.0556	hypothetical protein, conserved		x
TGME49_006690	0.17518	1.0625	0.206475	6.06519	5.14591	1.17864	hypothetical protein, conserved		x
TGME49_005730	0.603275	0.806818	0.533399	1.3374	1.5126	0.884173	hypothetical protein		x
TGME49_005660	0.403846	0.530303	0.590361	1.31313	0.898268	1.46185	F5/8 type C domain-containing protein		x
TGME49_005490	0.117995	0.286082	0.164151	2.42452	1.7428	1.39116	integral membrane protein, putative		x
TGME49_005460	0.204768	1.04054	0.292188	5.08157	3.5612	1.42693	AN1-like Zinc finger-containing protein		x
TGME49_005360	0.164706	1.23148	0.185857	7.47685	6.62596	1.12842	hypothetical protein		x
TGME49_005330	0.0627553	0.322846	0.0746829	5.14452	4.32289	1.19006	hypothetical protein		x
TGME49_005320	0.119097	0.365093	0.158831	3.06552	2.29862	1.33363	hypothetical protein		x
TGME49_005290	0.148615	0.463048	0.204266	3.11577	2.26689	1.37447	dual-specificity phosphatase laforin, putative		x
TGME49_005280	0.00156673	0.000655594	0.00259825	0.418448	0.252322	1.65839	hypothetical protein		x
TGME49_005130	0.459493	1.10345	0.504615	2.40145	2.18671	1.0982	glyoxalase, putative		x
TGME49_004450	0.474432	0.5	0.325359	1.05389	1.53676	0.685786	hypothetical protein		x
TGME49_004410	0.361612	1.4246	0.491091	3.93959	2.9009	1.35806	endonuclease/exonuclease/phosphatase domain-containing protein		x
TGME49_004360	0.824519	3.13687	0.952381	3.80448	3.29371	1.15507	subtilase family serine protease, putative		x
TGME49_004280	0.0887006	0.33232	0.120489	3.74654	2.7581	1.35837	CMGC kinase, Dyrk family		x
TGME49_004130	0.172826	1.07762	0.239212	6.23528	4.50487	1.38412	membrane-attack complex / perforin domain-containing protein		x
TGME49_003820	0.0126957	0.0850202	0.0243144	6.69676	3.4967	1.91516	hypothetical protein		x
TGME49_003390	0.0523446	0.431981	0.0643847	8.25264	6.70937	1.23002	CRAL/TRIO domain-containing protein		x
TGME49_003240	0.300775	1.28388	0.376015	4.26858	3.41444	1.25015	hypothetical protein		x
TGME49_003190	0.0912162	0.285714	0.176647	3.13228	1.61743	1.93657	hypothetical protein		x
TGME49_003160	0.291196	2.18577	0.372432	7.50617	5.86891	1.27897	hypothetical protein, conserved		x
TGME49_002840	0.215247	0.891032	0.275876	4.13959	3.22982	1.28168	zinc finger (C3HC4 type) / FHA domain-containing protein		x
TGME49_002550	0.0126502	0.168367	0.0124708	13.3094	13.501	0.985814	NLI interacting factor-like phosphatase domain-containing protein		x
TGME49_002460	0.326574	1.14504	0.373022	3.50621	3.06963	1.14223	diacylglycerol kinase, putative		x
TGME49_002430	0.282158	0.199422	0.354839	0.706775	0.562007	1.25759	hypothetical protein		x
TGME49_002420	0.184891	0.717391	0.305556	3.88008	2.34783	1.65263	hypothetical protein		x
TGME49_002390	0.047772	0.386364	0.0888889	8.08766	4.34659	1.86069	hypothetical protein		x
TGME49_002040	0.221253	0.972376	0.359181	4.39486	2.7072	1.6234	hypothetical protein, conserved		x
TGME49_001860	0.0895391	0.671104	0.0969608	7.49509	6.9214	1.08289	hypothetical protein		x
TGME49_001760	0.178207	0.930314	0.260642	5.2204	3.56932	1.46258	hypothetical protein		x
TGME49_001220	0.524158	2.83582	0.530228	5.41024	5.34831	1.01158	hypothetical protein		x
TGME49_001170	0.0990796	0.941989	0.113928	9.50739	8.26827	1.14986	hypothetical protein		x
TGME49_003790	0.364918	0.330882	0.405619	0.906731	0.815748	1.11153	hypothetical protein		x
TGME49_005670	0.173167	0.7	0.243969	4.04234	2.86922	1.40886	SF-assemblin, putative		x
TGME49_005750	0.296325	1.6989	0.319763	5.73321	5.31299	1.07909	histone deacetylase interacting domain-containing protein		x
TGME49_005680	0.0872718	0.252505	0.103296	2.89332	2.44449	1.18361	transmembrane domain-containing protein		x
TGME49_001520	0.238451	0.949464	0.355949	3.9818	2.66742	1.49276	protein phosphatase 2C, putative		x
TGME49_002020	0.368098	0.709091	0.288462	1.92636	2.45818	0.783654	hypothetical protein		x
TGME49_002200	0.135425	0.25	0.15313	1.84604	1.6326	1.13074	hypothetical protein		x
TGME49_001260	0.258996	1.51282	0.357724	5.84109	4.22902	1.38119	sugar transporter, putative		x
TGME49_002500	0.123239	0.697022	0.144102	5.65584	4.83702	1.16928	hypothetical protein		x
TGME49_101130	0.214386	1.78066	0.292405	8.30584	6.0897	1.36392	hypothetical protein		x
TGME49_101420	0.318587	1.42672	0.337371	4.47828	4.22895	1.05896	hypothetical protein, conserved		x
TGME49_101410	0.111111	0.51633	0.24	4.64697	2.15137	2.16	hypothetical protein		x
TGME49_101400	0.0417979	0.159047	0.0780325	3.80514	2.03821	1.8669	hypothetical protein		x
TGME49_100990	1.1809	1.60485	1.43081	1.359	1.12164	1.21162	hypothetical protein		x
TGME49_101440	0.10379	0.556022	0.124662	5.35718	4.46022	1.2011	CAM kinase, CDPK family TgCDPK1		x
TGME49_100360	0.327869	1.07895	0.413273	3.29079	2.61074	1.26048	mitochondrial carrier domain-containing protein		x
TGME49_100220	0.349965	1.11667	0.420534	3.1908	2.65535	1.20165	hypothetical protein		x
TGME49_100210	0.0310663	0.144847	0.036618	4.6625	3.95561	1.17871	hypothetical protein		x
TGME49_100130	0.0746269	0.5	0.0465116	6.7	10.75	0.623256	apical membrane antigen, putative		x
TGME49_100040	0.37453	1.74664	0.451023	4.66356	3.87262	1.20424	ubiquitin-conjugating enzyme E2, putative		x
TGME49_100010	0.164626	1.192	0.268226	7.24066	4.44402	1.6293	hypothetical protein		x
TGME49_100240	0.397826	1.31818	0.451839	3.31346	2.91737	1.13577	syntaxin family protein, putative		x
TGME49_100180	0.103286	0.610619	0.173045	5.91191	3.52868	1.67539	hypothetical protein		x
TGME49_100120	0.19238	1.23333	0.254993	6.41092	4.83673	1.32547	cysteine desulfurase, putative		x
TGME49_100100	0.122445	0.791764	0.163806	6.46629	4.83355	1.33779	rhoptry neck protein 2		x
TGME49_100050	0.686082	1.34347	0.648611	1.95818	2.0713	0.945384	hypothetical protein		x
TGME49_099970	0.343889	0.956416	0.355348	2.78118	2.69149	1.03332	TPR domain-containing protein		x
TGME49_100200	0.128069	0.860283	0.155305	6.71731	5.53932	1.21266	histone H2A		x
TGME49_099180	0.343035	2.07368	0.328386	6.0451	6.31478	0.957295	hypothetical protein, conserved		x
TGME49_099110	0.290323	1.68966	0.311947	5.81992	5.41648	1.07448	cleft lip and palate transmembrane protein 1, putative		x
TGME49_099060	0.251395	1.69314	0.347177	6.73499	4.87689	1.381	sodium/hydrogen exchanger, putative		x
TGME49_098010	0.376122	1.30435	0.4291	3.46789	3.03973	1.14085	hypothetical protein		x
TGME49_097850	0.132143	0.133005	0.148246	1.00652	0.897193	1.12186	aminotransferase domain-containing protein		x
TGME49_097670	0.375	1.85714	2.63636	4.95238	0.704433	7.0303	hypothetical protein		x
TGME49_097520	0.328987	1.04756	0.336709	3.1842	3.11117	1.02347	hypothetical protein		x
TGME49_097470	0.240142	1.49071	0.327411	6.2076	4.55301	1.36341	myosin light chain 2, putative		x
TGME49_097360	0.355107	0.46875	0.390224	1.32003	1.20123	1.09889	hypothetical protein, conserved		x
TGME49_097180	0.302481	1.99841	0.411343	6.60673	4.85825	1.3599	hypothetical protein		x
TGME49_097070	0.0183343	0.133807	0.0211036	7.2982	6.34048	1.15105	duplicated carbonic anhydrase		x
TGME49_097160	0.158909	0.735057	0.207809	4.62566	3.53718	1.30772	hypothetical protein		x
TGME49_097960	0.126388	0.600462	0.179557	4.75095	3.34413	1.42068	hypothetical protein, conserved		x
TGME49_000010	0.215481	0.250349	0.132955	1.16181	1.88296	0.617014	hypothetical protein		x
TGME49_095960	1.60157	1.07143	1.62314	0.668984	0.660096	1.01347	hypothetical protein, conserved	x
TGME49_095950	0.317868	0.879032	0.376825	2.7654	2.33273	1.18548	hypothetical protein	x
TGME49_095970	0.179348	0.269841	0.130854	1.50457	2.06216	0.72961	hypothetical protein	x
TGME49_095990	0.203655	1.58991	0.293333	7.80688	5.42016	1.44034	ubiquitin-conjugating enzyme E2, putative	x
TGME49_095730	0.237129	1.85041	0.333856	7.80338	5.54255	1.40791	TPR domain-containing protein	x
TGME49_095680	0.192701	0.833872	0.239169	4.32729	3.48654	1.24114	periodic tryptophan protein PWP2, putative	x
TGME49_095610	0.170068	0.422018	0.260527	2.48147	1.61986	1.5319	SET domain-containing protein	x
TGME49_095320	0.142717	1.28025	0.216789	8.97055	5.90554	1.51901	hypothetical protein, conserved	x
TGME49_095350	0.0625442	0.225819	0.0573233	3.61055	3.93939	0.916524	nucleoside diphosphate kinase, putative	x
TGME49_093200	0.487179	3.77778	0.792857	7.75439	4.76476	1.62744	hypothetical protein, conserved	x
TGME49_094250	0.473611	3.11765	0.551988	6.58272	5.64804	1.16549	hypothetical protein	x
TGME49_094620	0.169912	1.21485	0.197457	7.14989	6.15248	1.16212	eukaryotic translation initiation factor 3 subunit 8, putative	x
TGME49_095010	0.0722022	0.390879	0.123839	5.41368	3.15635	1.71517	ATP-dependent RNA helicase, putative	x
TGME49_094630	0.375904	0.912426	0.399422	2.42729	2.28437	1.06256	PH domain-containing protein	x
TGME49_094440	0.421118	2.13131	0.486151	5.06108	4.38406	1.15443	hypothetical protein	x
TGME49_094430	0.288732	0.746667	0.31085	2.58602	2.40201	1.0766	hypothetical protein, conserved	x
TGME49_094420	0.114706	1.33951	0.267296	11.6777	5.01133	2.33027	programmed cell death protein, putative	x
TGME49_094380	0.433608	1.51852	0.46833	3.50206	3.24241	1.08008	aminotransferase class V domain-containing protein, conserved	x
TGME49_094350	0.254438	1.2429	0.269437	4.88491	4.61297	1.05895	DEAD/DEAH box helicase, putative	x
TGME49_094270	0.271041	0.828889	0.335544	3.05816	2.47029	1.23798	arginine methyltransferase protein, putative	x
TGME49_094060	0.127226	0.110003	0.122888	0.864627	0.895144	0.965908	hypothetical protein	x
TGME49_094010	0.0229885	0.331172	0.0313112	14.406	10.5768	1.36204	yrdC domain protein	x
TGME49_093840	0.864606	1.28846	1.08258	1.49023	1.19018	1.2521	hypothetical protein	x
TGME49_093770	0.119383	0.702128	0.154607	5.88129	4.54138	1.29504	chitinase class I, putative	x
TGME49_093700	0.151694	0.733198	0.206371	4.83341	3.55282	1.36044	hypothetical protein	x
TGME49_093660	0.132132	0.477404	0.155227	3.61308	3.07553	1.17478	hypothetical protein	x
TGME49_093630	0.22392	1.44952	0.281499	6.47339	5.14929	1.25714	hypothetical protein	x
TGME49_093460	0.255396	2.50538	0.31682	9.80978	7.90788	1.24051	DNA ligase, putative	x
TGME49_093190	0.291163	1.7066	0.322509	5.86133	5.29164	1.10766	endonuclease/exonuclease/phosphatase domain-containing protein	x
TGME49_093180	0.179109	1.91166	0.203342	10.6732	9.40122	1.1353	NADP-specific glutamate dehydrogenase, putative	x
TGME49_093000	0.289812	1.40274	0.372176	4.84018	3.76902	1.2842	3', 5'-cyclic nucleotide phosphodiesterase domain-containing protein	x
TGME49_092970	0.0420776	0.224576	0.0723448	5.3372	3.10425	1.71932	hypothetical protein	x
TGME49_092920	0.262	0.582009	0.30523	2.22141	1.90679	1.165	heat shock protein 90, putative	x
TGME49_094780	0.153465	0.723707	0.212187	4.71577	3.4107	1.38264	hypothetical protein	x
TGME49_095030	0.139809	0.643659	0.166162	4.60383	3.87369	1.18849	hypothetical protein	x
TGME49_093810	0.215385	1.60415	0.272011	7.44784	5.89737	1.26291	2-methylisocitrate lyase, putative	x
TGME49_094640	0.131734	0.732673	0.141914	5.56178	5.1628	1.07728	ribonucleoside-diphosphate reductase, large subunit, putative	x
TGME49_093590	0.315545	2.53257	0.344108	8.026	7.35981	1.09052	3-oxoacyl-[acyl-carrier-protein] synthase, putative	x
TGME49_088540	0.0558641	0.302543	0.0866044	5.41569	3.49339	1.55027	hypothetical protein	x
TGME49_088800	0.429158	1.63866	0.73506	3.8183	2.22928	1.71279	endonuclease/exonuclease/phosphatase domain-containing protein	x
TGME49_090260	0.270066	1.14419	0.288679	4.23671	3.96354	1.06892	hypothetical protein, conserved	x
TGME49_088510	0.0719738	0.192533	0.0779221	2.67504	2.47084	1.08264	hypothetical protein	x
TGME49_088580	0.464088	0.981043	0.444238	2.11391	2.20837	0.957227	hypothetical protein	x
TGME49_092300	0.692896	0.973913	0.78168	1.40557	1.24592	1.12814	RNA polymerase Rpb7, N-terminal domain-containing protein	x
TGME49_092140	0.0902778	0.636915	0.112397	7.05506	5.66663	1.24502	NEK kinase	x
TGME49_092010	0.201626	0.715457	0.349719	3.54843	2.0458	1.73449	transcription initiation factor IIB, putative	x
TGME49_091940	0.156477	0.616667	0.151811	3.94093	4.06208	0.970176	hypothetical protein	x
TGME49_091930	0.195354	0.993625	0.199631	5.08628	4.97731	1.02189	nucleolar phosphoprotein nucleolin, putative	x
TGME49_091820	0.0828767	0.679245	0.154525	8.19585	4.39569	1.86452	regulator of nonsense transcripts UPF1, putative	x
TGME49_091590	0.167015	0.863309	0.164241	5.16906	5.25635	0.983394	zinc finger MYND domain-containing protein	x
TGME49_091150	0.477833	1.61139	0.479624	3.37229	3.3597	1.00375	hypothetical protein	x
TGME49_091080	0.0980861	0.449944	0.0949089	4.58723	4.7408	0.967607	TATA-box binding protein, putative	x
TGME49_090920	0.0818713	0.220847	0.196294	2.69749	1.12508	2.39759	2OG-Fe(II) oxygenase family protein	x
TGME49_090840	0.1889	0.83903	0.258398	4.44167	3.24705	1.36791	trypsin, putative	x
TGME49_090730	0.2076	0.803922	0.240741	3.87245	3.33937	1.15964	hypothetical protein, conserved	x
TGME49_090640	0.188218	0.806088	0.248748	4.28274	3.24058	1.3216	DNA mismatch repair protein, putative	x
TGME49_090620	0.0789543	0.469278	0.088017	5.94367	5.33168	1.11478	hypothetical protein	x
TGME49_090340	0.297948	1.40979	0.324761	4.73167	4.34102	1.08999	PBS lyase HEAT-like repeat domain-containing protein	x
TGME49_089960	0.333333	1.72727	0.409483	5.18182	4.21818	1.22845	hypothetical protein, conserved	x
TGME49_089940	0.28754	1.2069	0.369281	4.19732	3.26823	1.28428	uroporphyrinogen decarboxylase, putative	x
TGME49_089900	0.0642458	0.587719	0.095613	9.14798	6.14685	1.48824	N-acetyltransferase 5, putative	x
TGME49_089830	0.251801	1.70532	0.315517	6.77248	5.40483	1.25304	eukaryotic translation initiation factor 3 delta subunit, putative	x
TGME49_089670	0.450172	1.04315	0.441091	2.31724	2.36494	0.979827	DNA cross-link repair protein, putative	x
TGME49_089640	0.0668954	0.0769231	0.0726783	1.1499	1.0584	1.08645	hypothetical protein	x
TGME49_089580	0.26521	1.19908	0.335119	4.52127	3.57808	1.2636	strictosidine synthase domain-containing protein	x
TGME49_089550	0.290362	1.56416	0.434805	5.38692	3.59738	1.49746	hypothetical protein, conserved	x
TGME49_089540	0.0348692	0.250601	0.0567117	7.18689	4.41887	1.62641	hypothetical protein, conserved	x
TGME49_089380	0.115022	0.667019	0.165571	5.79908	4.02861	1.43948	hypothetical protein	x
TGME49_089290	0.745592	1.49075	0.849131	1.99942	1.75562	1.13887	hypothetical protein	x
TGME49_089000	0.0627986	0.453668	0.0603715	7.22417	7.5146	0.961351	hypothetical protein	x
TGME49_088940	0.0357339	0.171733	0.0437445	4.80587	3.92581	1.22417	hypothetical protein	x
TGME49_088690	0.220348	0.827586	0.251539	3.75582	3.29009	1.14155	DnaJ domain-containing protein	x
TGME49_088640	0.452514	0.888889	0.523438	1.96433	1.69818	1.15673	radical SAM domain containing protein	x
TGME49_088530	0.265452	1.09231	0.283898	4.11489	3.84753	1.06949	NOL1/NOP2/sun family domain-containing protein	x
TGME49_088330	0.307918	1.13043	0.296112	3.67122	3.81759	0.961661	hypothetical protein	x
TGME49_088290	0.0373626	0.0629599	0.0474517	1.6851	1.32682	1.27003	hypothetical protein	x
TGME49_092080	0.230844	1.27429	0.293951	5.52013	4.33504	1.27337	leucyl-tRNA synthetase, putative	x
TGME49_090890	0.196618	0.418354	0.191279	2.12775	2.18714	0.972845	carbonyl reductase, putative	x
TGME49_090670	0.27024	0.961905	0.269046	3.55944	3.57524	0.99558	cytosol aminopeptidase	x
TGME49_090040	0.149633	0.407228	0.15245	2.72151	2.67122	1.01883	macrophage migration inhibitory factor, putative	x
TGME49_089630	0.192077	0.54016	0.232773	2.81221	2.32055	1.21187	hypothetical protein	x
TGME49_089350	1.28726	3.20162	1.53343	2.48715	2.08788	1.19123	white protein, putative	x
TGME49_088410	0.31406	1.16791	0.436412	3.71874	2.67616	1.38958	hypothetical protein	x
TGME49_089070	0.207274	0.816667	0.263359	3.94004	3.10097	1.27058	P-Type cation-transporting ATPase, putative	x
TGME49_088910	0.476091	2.50331	0.557252	5.25805	4.49224	1.17047	hypothetical protein, conserved	x
TGME49_088990	0.259797	2.14093	0.404908	8.24077	5.28744	1.55856	hypothetical protein, conserved	x
TGME49_088360	0.182817	0.642731	0.24972	3.51571	2.57381	1.36596	tryptophanyl-tRNA synthetase, putative	x
TGME49_090660	0.196683	1.03652	0.237219	5.27002	4.36948	1.2061	polypyrimidine track-binding protein, putative	x
TGME49_089620	0.152921	0.687076	0.214292	4.493	3.20626	1.40132	cathepsin C	x
TGME49_088700	0.289741	1.68571	0.296545	5.81801	5.68451	1.02348	chromosome segregation protein smc1, putative	x
TGME49_088680	0.229739	1.12954	0.258856	4.91664	4.3636	1.12674	endonuclease V, putative	x
TGME49_091890	0.0721065	0.353727	0.0892371	4.90562	3.9639	1.23757	microneme protein MIC1	x
TGME49_088500	0.180194	1.15553	0.246997	6.4127	4.67832	1.37073	malate*quinone oxidoreductase, putative	x
TGME49_089650	0.177351	0.599634	0.198747	3.38105	3.01706	1.12064	phosphoenolpyruvate carboxykinase	x
TGME49_000370	0.240985	1.19321	0.281946	4.95138	4.23206	1.16997	protein farnesyltranstransferase beta subunit, putative	x
TGME49_000320	0.428704	1.39765	0.203761	3.26017	6.85923	0.475297	hypoxanthine-xanthine-guanine phosphoribosyl transferase	x
TGME49_087500	0.161091	1.2845	0.180883	7.97375	7.10128	1.12286	TCP-1/cpn60 family chaperonin, putative	x
TGME49_085660	0.447279	1.38241	0.44985	3.09071	3.07304	1.00575	DEAD/DEAH box helicase domain-containing protein	x
TGME49_083590	0.253121	2.00952	0.542601	7.93897	3.7035	2.14364	hypothetical protein	x
TGME49_085250	0.10947	0.505379	0.155456	4.6166	3.25094	1.42008	hypothetical protein	x
TGME49_086070	0.120419	0.788321	0.113636	6.54649	6.93723	0.943676	hypothetical protein	x
TGME49_085700	0.364286	1.33333	0.440529	3.66013	3.02667	1.20929	hypothetical protein	x
TGME49_085260	0.435897	0.945783	0.486111	2.16974	1.94561	1.1152	hypothetical protein	x
TGME49_086550	0.111198	0.171103	0.157258	1.53872	1.08804	1.41422	hypothetical protein, conserved	x
TGME49_085480	0.0729167	0.351779	0.135863	4.82439	2.58922	1.86326	hypothetical protein	x
TGME49_086700	0.422018	1.69942	0.554455	4.02689	3.06503	1.31382	hypothetical protein	x
TGME49_087180	0.0177749	0.166667	0.0488851	9.37654	3.40936	2.75024	hypothetical protein	x
TGME49_086620	0.0927602	0.543735	0.114737	5.86173	4.73895	1.23692	30S ribosomal protein S1, putative	x
TGME49_086410	0.249163	0.619247	0.272829	2.48531	2.26972	1.09498	hypothetical protein	x
TGME49_086210	0.338789	2.48867	0.388543	7.34579	6.40514	1.14686	serine/threonine protein phosphatase, putative	x
TGME49_085950	0.284211	0.829787	0.333713	2.91962	2.48653	1.17418	hypothetical protein	x
TGME49_085850	0.0901961	0.493771	0.115053	5.47442	4.29169	1.27558	FK506-binding nuclear protein, putative	x
TGME49_085840	0.248457	0.948718	0.289902	3.81844	3.27254	1.16681	hypothetical protein	x
TGME49_085800	0.507793	1.25992	0.537231	2.48116	2.3452	1.05797	hypothetical protein, conserved	x
TGME49_085720	0.0797267	0.431879	0.18928	5.417	2.2817	2.37411	XPA-binding protein, putative	x
TGME49_085490	0.372247	1.25737	0.56428	3.37779	2.22828	1.51588	hypothetical protein	x
TGME49_084660	0.074359	0.473936	0.126461	6.37362	3.74768	1.70069	hypothetical protein, conserved	x
TGME49_084620	0.131918	0.285047	0.174575	2.16079	1.63281	1.32336	hypothetical protein	x
TGME49_084580	0.3175	1.67975	0.672609	5.29055	2.49736	2.11845	ribose-phosphate pyrophosphokinase, putative	x
TGME49_084540	0.10666	0.827145	0.121615	7.755	6.80132	1.14022	ATP synthase subunit O, putative	x
TGME49_084010	0.58047	3.23077	0.849741	5.56578	3.80206	1.46388	DNA polymerase I, putative	x
TGME49_083880	0.691652	1.75	0.754443	2.53017	2.31959	1.09078	RNA binding motif-containing protein	x
TGME49_083830	0.155844	1.20804	0.272464	7.75158	4.43376	1.74831	soluble inorganic pyrophosphatase	x
TGME49_083710	0.254017	1.87267	0.325694	7.37222	5.74979	1.28217	longevity-assurance (LAG1) domain-containing protein	x
TGME49_083700	0.273203	0.565657	0.336998	2.07047	1.67851	1.23351	phosphatidylinositol 3- and 4-kinase domain-containing protein	x
TGME49_083540	0.0535802	0.170362	0.0445776	3.17956	3.82169	0.831978	hypothetical protein	x
TGME49_086750	0.228054	1.46624	0.270864	6.42934	5.4132	1.18772	MA3 domain protein	x
TGME49_086640	0.433409	0.933333	0.506569	2.15347	1.84246	1.1688	hypothetical protein	x
TGME49_086420	0.0464621	0.0881778	0.0526511	1.89784	1.67475	1.13321	elongation factor 1-alpha, putative	x
TGME49_085970	0.485972	1.67647	0.516461	3.44973	3.24607	1.06274	hypothetical protein, conserved	x
TGME49_086010	0.191576	1.9785	0.303659	10.3275	6.51554	1.58505	hypothetical protein	x
TGME49_086140	0.465209	1.89277	0.546512	4.06864	3.46336	1.17477	hypothetical protein	x
TGME49_083850	0.295085	1.19205	0.320989	4.03967	3.71367	1.08778	peptidyl-prolyl isomerase, putative	x
TGME49_087210	0.12729	0.927217	0.140527	7.28429	6.59812	1.10399	proteasome subunit alpha type 2, putative	x
TGME49_081490	0.19256	1.42989	0.220408	7.42565	6.48744	1.14462	glutamine amidotransferase, SNO family domain-containing protein	x
TGME49_081410	0.516304	1.24165	0.641132	2.40487	1.93664	1.24177	pyrophosphate dependent phosphofructokinase, putative	x
TGME49_082190	0.106441	0.568248	0.187587	5.33862	3.02924	1.76236	hydrolase, NUDIX family domain containing protein	x
TGME49_081550	0.334638	1.89226	0.545593	5.65464	3.46826	1.6304	hypothetical protein, conserved	x
TGME49_081510	0.44188	2.22414	0.498096	5.03335	4.46528	1.12722	ribonuclease HI large subunit, putative	x
TGME49_081420	0.0144665	0.103912	0.0378289	7.18292	2.74689	2.61493	histone deacetylase	x
TGME49_080370	0.194178	0.30273	0.203934	1.55904	1.48445	1.05024	KH domain containing protein	x
TGME49_080750	0.160263	0.876126	0.235397	5.46681	3.72191	1.46882	enhancer of rudimentary, putative	x
TGME49_080560	0.32112	1.95241	0.392971	6.08	4.96832	1.22375	selenophosphate synthetase, putative	x
TGME49_080520	0.295666	0.724973	0.369105	2.452	1.96414	1.24839	hypothetical protein	x
TGME49_080490	0.354343	1.95385	0.395154	5.51399	4.94452	1.11517	ubiquitin conjugation factor, putative	x
TGME49_080380	0.144654	0.406034	0.173889	2.80693	2.33502	1.2021	non-transmembrane antigen	x
TGME49_079410	0.0685505	0.260209	0.0779498	3.79587	3.33816	1.13712	hypothetical protein	x
TGME49_079390	0.176528	1.20174	0.175431	6.80768	6.85026	0.993785	proliferation-associated protein 2G4, putative	x
TGME49_079360	0.103072	0.528391	0.132108	5.12643	3.9997	1.2817	hypothetical protein	x
TGME49_079330	0.276565	1.51416	0.428571	5.47489	3.53304	1.54962	ATP-dependent RNA helicase, putative	x
TGME49_078250	0.366391	1.16	0.379545	3.16602	3.05629	1.0359	hypothetical protein	x
TGME49_078270	0.161832	0.297949	0.253482	1.8411	1.17543	1.56633	nucleolar RNA-binding domain-containing protein	x
TGME49_076930	0.0508248	0.422283	0.0702494	8.30861	6.0112	1.38219	hypothetical protein	x
TGME49_078940	0.191461	1.14675	0.304961	5.98949	3.76033	1.59281	ubiquitin--protein ligase, putative	x
TGME49_078900	0.204348	1.88496	0.430233	9.22425	4.38125	2.10539	protein kinase, BUD32 homolog	x
TGME49_078600	0.0364372	0.156475	0.0247312	4.29436	6.32703	0.678734	hypothetical protein, conserved	x
TGME49_078280	0.109463	0.871111	0.179081	7.95802	4.86435	1.63599	WD-40 repeat-containing protein	x
TGME49_078160	0.199561	0.595745	0.215148	2.98527	2.769	1.07811	hypothetical protein	x
TGME49_078030	0.0983319	0.5	0.128845	5.08482	3.88065	1.3103	hypothetical protein	x
TGME49_077870	0.232411	1.27293	0.405178	5.47705	3.14165	1.74337	hypothetical protein, conserved	x
TGME49_077860	0.426606	2	0.636364	4.68817	3.14286	1.49169	hypothetical protein	x
TGME49_077680	0.0263944	0.330275	0.031864	12.5131	10.3651	1.20723	hypothetical protein	x
TGME49_076990	0.286437	1.42553	0.393405	4.97677	3.62357	1.37344	cytochrome b5-like Heme/Steroid binding domain containing protein	x
TGME49_078550	0.164778	0.537092	0.194118	3.25949	2.76684	1.17806	elongation factor Tu GTP-binding domain-containing protein	x
TGME49_078050	0.318144	2.16331	0.34987	6.79978	6.18318	1.09972	proteasome subunit alpha type 1, putative	x
TGME49_077090	0.183206	1.2644	0.276524	6.9015	4.57246	1.50936	mitochondrial carrier domain-containing protein	x
TGME49_076890	0.173878	0.575342	0.230962	3.30889	2.49107	1.3283	hypothetical protein	x
TGME49_078530	0.160852	0.72067	0.194676	4.48033	3.7019	1.21028	multiprotein bridging factor type 1, putative	x
TGME49_077080	0.142804	0.529321	0.155497	3.70663	3.40406	1.08888	microneme TgMIC5 protein	x
TGME49_121550	0.0914729	0.086144	0.0861314	0.941744	1.00015	0.941606	hypothetical protein	x
TGME49_121590	0.198427	0.604138	0.191749	3.04463	3.15066	0.966346	hypothetical protein	x
TGME49_121680	0.146686	1.04249	0.137722	7.10692	7.5695	0.938888	nuclear RNA binding protein, putative	x
TGME49_121640	0.20097	1.74675	0.248179	8.69162	7.03828	1.23491	cell division protein 48, putative	x
TGME49_121500	0.117167	0.5062	0.144413	4.32035	3.50523	1.23254	CELF family protein, putative	x
TGME49_121310	0.155496	0.833333	0.169697	5.3592	4.91071	1.09133	16S rRNA processing protein RimM, putative	x
TGME49_120550	0.181747	0.472441	0.22285	2.59944	2.11999	1.22616	hypothetical protein	x
TGME49_120720	0.179353	0.472222	0.202305	2.63291	2.33421	1.12797	hypothetical protein	x
TGME49_119740	0.768501	2.03583	0.852573	2.64909	2.38787	1.1094	hypothetical protein	x
TGME49_119580	0.457219	1.47692	0.590044	3.23023	2.50307	1.29051	hypothetical protein	x
TGME49_119310	0.357374	1.02703	0.403727	2.87381	2.54387	1.1297	hypothetical protein	x
TGME49_118640	0.153374	1.2	0.147619	7.824	8.12903	0.962476	hypothetical protein	x
TGME49_120490	0.0100152	0.0834408	0.027391	8.33141	3.04628	2.73494	hypothetical protein	x
TGME49_120260	0.344444	1.2005	0.41134	3.48533	2.91851	1.19421	transmembrane domain-containing protein	x
TGME49_120160	0.322642	0.616822	0.291165	1.91179	2.11847	0.90244	hypothetical protein	x
TGME49_120080	0.152941	0.710909	0.198051	4.64825	3.58952	1.29495	hypothetical protein	x
TGME49_119950	0.225483	2.21345	0.305096	9.81645	7.25493	1.35307	rRNA-processing protein FCF1, putative	x
TGME49_119860	0.20356	1.32744	0.285714	6.5211	4.64603	1.40359	DNA polymerase epsilon catalytic subunit, putative	x
TGME49_119850	0.569033	0.688912	0.59521	1.21067	1.15743	1.046	hypothetical protein, conserved	x
TGME49_119730	0.054326	0.116358	0.080623	2.14184	1.44323	1.48406	hypothetical protein	x
TGME49_119660	0.693572	0.626582	0.705382	0.903413	0.888287	1.01703	hypothetical protein	x
TGME49_119360	0.0454545	0.639878	0.0451128	14.0773	14.184	0.992481	SRS17	x
TGME49_119340	0.706637	1.44223	0.749916	2.04098	1.92319	1.06125	kelch motif domain-containing protein	x
TGME49_118750	0.0844893	0.190045	0.0664894	2.24934	2.85828	0.786956	deoxyribose-phosphate aldolase, putative	x
TGME49_118700	0.237673	1.64271	0.432157	6.91165	3.80119	1.81829	eukaryotic translation initiation factor 6, putative	x
TGME49_118590	0.220547	0.918919	0.327115	4.16655	2.80916	1.4832	mrp protein, putative	x
TGME49_118480	0.190994	1.07077	0.224151	5.6063	4.777	1.1736	DNA repair protein, putative	x
TGME49_118310	0.185263	1.20745	0.208664	6.51747	5.78657	1.12631	transketolase, putative	x
TGME49_118230	0.107352	0.872685	0.102529	8.12922	8.51161	0.955075	phosphoglycerate kinase, putative	x
TGME49_118410	0.223157	1.33796	0.229575	5.99562	5.828	1.02876	TCP-1/cpn60 family chaperonin, putative	x
TGME49_118710	0.421663	5.92831	0.477366	14.0593	12.4188	1.1321	ATP-binding cassette sub-family F member 1	x
TGME49_120570	0.187816	1.0933	0.244747	5.82113	4.46706	1.30312	G1 to S phase transition protein, putative	x
TGME49_120620	0.656109	1.82759	0.773869	2.78549	2.36162	1.17948	queuine tRNA-ribosyltransferase, putative	x
TGME49_120450	0.18325	1.66057	0.214112	9.06179	7.75562	1.16842	ribosome biogenesis regulatory protein, putative	x
TGME49_118720	0.247117	2.13158	0.278861	8.62579	7.64389	1.12846	proline synthetase co-transcribed protein, putative	x
TGME49_120110	0.179704	1.73214	0.222947	9.63887	7.76929	1.24064	proliferating cell nuclear antigen, putative	x
TGME49_118730	0.157722	0.640845	0.171523	4.06314	3.7362	1.0875	UDP-N-acetyl-D-galactosamine*polypeptide N-acetylgalactosaminyltransferase T3, putative	x
TGME49_120040	0.247253	0.56	0.228902	2.26489	2.44646	0.92578	rar1	x
TGME49_076230	0.203642	0.468647	0.17029	2.30132	2.75205	0.83622	hypothetical protein	x
TGME49_076110	0.0848921	1.15271	0.148148	13.5785	7.78079	1.74513	cytochrome b5, putative	x
TGME49_075860	0.259531	0.64307	0.258726	2.47781	2.48552	0.996898	hypothetical protein	x
TGME49_075830	0.268657	1.90476	0.356742	7.08995	5.33933	1.32787	3'-5' exonuclease domain-containing protein	x
TGME49_075690	0.211241	0.785498	0.224858	3.7185	3.49331	1.06446	chaperone clpB 1 protein, putative	x
TGME49_075640	1.07938	2.63816	1.26437	2.44414	2.08655	1.17138	ppg3, putative	x
TGME49_075490	0.212996	0.942222	0.322337	4.42365	2.9231	1.51334	hypothetical protein	x
TGME49_070610	0.300752	1.12412	0.308779	3.73769	3.64052	1.02669	hypothetical protein	x
TGME49_071070	0.301746	0.614265	0.366906	2.0357	1.67417	1.21595	cysteine protease domain containing protein	x
TGME49_069410	0.168342	0.820852	0.168553	4.8761	4.86998	1.00126	hypothetical protein	x
TGME49_073520	0.259463	1.89561	0.31917	7.30592	5.93921	1.23012	proteasome PCI domain-containing protein	x
TGME49_071230	0.0369541	0.44401	0.0591928	12.0152	7.50109	1.60179	hypothetical protein	x
TGME49_070520	0.451895	4.32738	0.399111	9.57607	10.8425	0.883194	hypothetical protein	x
TGME49_068950	0.131839	1.43315	0.149938	10.8705	9.55829	1.13728	la domain-containing protein	x
TGME49_068710	0.316045	1.33263	0.432119	4.21659	3.08395	1.36727	elongation factor Tu GTP-binding domain-containing protein	x
TGME49_068300	0.650138	1.42373	0.414035	2.18989	3.43867	0.636842	hypothetical protein	x
TGME49_074190	0.195562	2.0064	0.224803	10.2596	8.92516	1.14952	eukaryotic initiation factor 2B epsilon subunit, putative	x
TGME49_073960	0.248132	1.92588	0.268565	7.76149	7.17099	1.08235	10 kDa chaperonin, putative	x
TGME49_073840	0.133423	0.979721	0.171795	7.34296	5.70285	1.28759	ribosome biogenesis protein SSF1, putative	x
TGME49_073830	0.0511364	0.411765	0.0729002	8.05229	5.64834	1.4256	hypothetical protein, conserved	x
TGME49_073780	0.185788	0.685619	0.175025	3.69033	3.91727	0.942068	hypothetical protein, conserved	x
TGME49_073730	0.10899	0.263158	0.145256	2.41452	1.81168	1.33275	hypothetical protein	x
TGME49_073640	0.131579	1.40308	0.232274	10.6634	6.04063	1.76528	hypothetical protein	x
TGME49_073500	0.275057	1.68153	0.295483	6.11339	5.69078	1.07426	signal transduction protein, putative	x
TGME49_073390	0.620879	1.64964	0.617647	2.65693	2.67084	0.994794	hypothetical protein	x
TGME49_073320	0.188463	1.19155	0.245498	6.32246	4.85361	1.30263	hypothetical protein	x
TGME49_073140	0.237344	1.30571	0.284354	5.50134	4.59185	1.19806	radical SAM domain-containing protein	x
TGME49_072910	0.212928	1.59211	0.239299	7.47721	6.65321	1.12385	TCP-1/cpn60 family chaperonin, putative	x
TGME49_072770	0.268394	2.17647	0.370954	8.10924	5.86723	1.38212	hypothetical protein, conserved	x
TGME49_072740	0.0743473	0.522051	0.109438	7.02179	4.7703	1.47198	DNA-directed RNA polymerase III subunit, putative	x
TGME49_072520	0.0732109	0.188707	0.0778739	2.57759	2.42324	1.06369	hypothetical protein, conserved	x
TGME49_072500	0.221508	1.40054	0.314185	6.32278	4.4577	1.41839	sugar transporter, putative	x
TGME49_072410	0.837359	2.18153	0.959538	2.60525	2.27352	1.14591	3-hydroxyisobutyrate dehydrogenase, putative	x
TGME49_072370	0.127703	0.661398	0.202282	5.1792	3.26968	1.58401	hypothetical protein	x
TGME49_072290	0.142789	1.31072	0.147998	9.1794	8.85632	1.03648	pyruvate dehydrogenase E1 beta subunit, putative	x
TGME49_072270	0.194276	0.726991	0.272629	3.74205	2.6666	1.40331	radical SAM domain-containing protein	x
TGME49_071810	0.0975395	0.549332	0.102184	5.63189	5.37593	1.04761	inhibitor-1 of protein phosphatase type 2A	x
TGME49_071290	0.238956	1.64286	0.306513	6.87515	5.35982	1.28272	splicing factor, arginine/serine-rich 8, putative	x
TGME49_071280	0.308046	2.20635	0.378667	7.1624	5.82663	1.22925	60S ribosome subunit biogenesis protein NIP7, putative	x
TGME49_071200	0.0342742	0.164502	0.050659	4.79959	3.24725	1.47805	hypothetical protein	x
TGME49_071180	0.0445487	0.193657	0.0587484	4.34709	3.29638	1.31875	hypothetical protein	x
TGME49_071100	0.22288	1.32589	0.266667	5.94892	4.9721	1.19646	hypothetical protein	x
TGME49_070960	0.143	0.671958	0.220426	4.699	3.04846	1.54144	hypothetical protein	x
TGME49_070880	0.722232	1.3474	0.811409	1.8656	1.66057	1.12347	RNA binding motif-containing protein	x
TGME49_070760	0.132262	0.612944	0.195	4.63432	3.1433	1.47435	hypothetical protein	x
TGME49_070750	0.0236641	0.176119	0.0478528	7.44243	3.68043	2.02217	hypothetical protein	x
TGME49_070710	0.199674	1.73583	0.247678	8.69334	7.00843	1.24041	hypothetical protein	x
TGME49_070700	0.109795	0.525329	0.111815	4.78463	4.6982	1.0184	hypothetical protein	x
TGME49_070650	0.0654045	0.594118	0.0651341	9.08375	9.12145	0.995866	deoxyribose-phosphate aldolase, putative	x
TGME49_070620	0.285194	1.09169	0.391463	3.82789	2.78874	1.37262	ATP-dependent RNA helicase, putative	x
TGME49_070510	0.0486684	0.347952	0.0510698	7.14945	6.81327	1.04934	asparaginyl-tRNA synthetase, putative	x
TGME49_070220	0.247858	0.437055	0.25524	1.76333	1.71233	1.02978	hypothetical protein	x
TGME49_070150	0.241841	1.41	0.350835	5.83028	4.01898	1.45069	hypothetical protein	x
TGME49_069950	0.0277718	0.140349	0.0306009	5.05365	4.58643	1.10187	hypothetical protein	x
TGME49_069900	0.221106	0.933416	0.234251	4.22158	3.98468	1.05945	WD-repeat protein, putative	x
TGME49_069800	0.346927	1.61194	0.453824	4.64633	3.55191	1.30812	glutamine-dependent NAD(+) synthetase protein, putative	x
TGME49_069770	0.23115	2.20779	0.303232	9.55136	7.28087	1.31184	WD-repeat membrane protein, putative	x
TGME49_069740	0.0110497	0.116541	0.0110294	10.547	10.5664	0.998162	DNA-binding protein, putative	x
TGME49_069720	0.0769231	0.237276	0.0806233	3.08459	2.94302	1.0481	hypothetical protein	x
TGME49_069690	0.0408701	0.179603	0.0535026	4.39447	3.3569	1.30909	hypothetical protein	x
TGME49_069650	0.155417	1.19972	0.170411	7.71935	7.04015	1.09648	hypothetical protein	x
TGME49_069290	0.0977485	0.293881	0.147495	3.0065	1.99248	1.50892	hypothetical protein	x
TGME49_069010	0.0400538	0.198505	0.0519776	4.95596	3.81905	1.2977	hypothetical protein	x
TGME49_068910	1.11726	2.02055	1.32176	1.80848	1.52868	1.18304	mitochondrial inner membrane protease, putative	x
TGME49_068850	0.0326172	0.205635	0.033406	6.30448	6.15563	1.02418	enolase 2	x
TGME49_068780	0.0396406	0.239115	0.0459153	6.03208	5.20774	1.15829	hypothetical protein	x
TGME49_068630	0.400628	0.740458	0.44946	1.84824	1.64744	1.12189	uncharacterized ACR, YagE family COG1723 domain-containing protein	x
TGME49_068600	0.152159	0.727174	0.151111	4.77904	4.81218	0.993113	DNA polymerase alpha subunit, putative	x
TGME49_068560	0.121159	1.47241	0.180416	12.1527	8.16117	1.48908	RAD2 endonuclease, putative	x
TGME49_068290	0.767141	1.98305	0.772016	2.58499	2.56867	1.00635	RNA helicase, putative	x
TGME49_068230	0.551563	0.681631	0.538624	1.23582	1.26551	0.97654	hypothetical protein	x
TGME49_068010	0.0142857	0.057903	0.0177453	4.05321	3.263	1.24217	protein kinase, PfEST homolog	x
TGME49_069190	0.0285467	0.404166	0.028446	14.1581	14.2082	0.996473	glyceraldehyde-3-phosphate dehydrogenase	x
TGME49_070160	2.73874	2.65859	3.2	0.970734	0.830808	1.16842	hypothetical protein	x
TGME49_070300	0.143048	0.836273	0.216124	5.8461	3.86941	1.51085	zinc finger, ZZ type domain-containing protein	x
TGME49_072010	0.220476	1.94783	0.267865	8.83463	7.27166	1.21494	nucleolar protein family A, putative	x
TGME49_073380	0.0968343	0.436303	0.119272	4.50567	3.65804	1.23172	hypothetical protein	x
TGME49_073460	0.154173	0.809771	0.18585	5.25235	4.35712	1.20546	eukaryotic translation initiation factor 3 subunit 6 interacting protein, putative	x
TGME49_071610	0.3809	1.29107	0.423323	3.38953	3.04985	1.11138	pyrroline-5-carboxylase reductase, putative	x
TGME49_071350	0.315421	1.36471	0.310545	4.32662	4.39456	0.984541	folylpolyglutamate synthase, putative	x
TGME49_071300	0.135235	0.593054	0.220386	4.38537	2.69098	1.62965	DNA-directed RNA polymerase II subunit RPB7, putative	x
TGME49_071110	0.295739	1.00743	0.409041	3.4065	2.46292	1.38311	hypothetical protein	x
TGME49_069180	0.195859	0.821652	0.205841	4.19512	3.99167	1.05097	MIF4G domain-containing protein	x
TGME49_068960	0.314397	1.07864	0.345403	3.43082	3.12285	1.09862	hypothetical protein	x
TGME49_068840	0.236467	0.931127	0.266614	3.93766	3.49242	1.12749	mRNA (2'-O-methyladenosine-N(6)-)-methyltransferase, putative	x
TGME49_068690	0.556701	1.3299	0.534266	2.38889	2.4892	0.9597	hypothetical protein	x
TGME49_068640	0.32103	0.709091	0.363336	2.2088	1.95161	1.13178	WD domain, G-beta repeat-containing protein	x
TGME49_068570	0.136838	1.16787	0.278444	8.53475	4.19429	2.03485	zinc finger (CCCH type) protein, putative	x
TGME49_069980	0.152656	1.11351	0.162237	7.29425	6.86349	1.06276	protein transport protein Sec61 alpha subunit isoform 1, putative	x
TGME49_113700	0.350975	1.34048	0.579065	3.81931	2.31491	1.64987	hypothetical protein	x
TGME49_113520	1.16535	1.44	1.07576	1.23568	1.33859	0.923116	hypothetical protein, conserved	x
TGME49_112680	0.423077	2.56394	0.573964	6.06022	4.46707	1.35664	hypothetical protein	x
TGME49_113750	0.219298	0.620748	0.285124	2.83061	2.17712	1.30017	hypothetical protein, conserved	x
TGME49_114690	0.0717949	0.561538	0.128713	7.82143	4.36272	1.79279	hypothetical protein	x
TGME49_113770	0.128065	0.490633	0.203614	3.83112	2.40962	1.58993	hypothetical protein	x
TGME49_110840	0.0647948	0.392857	0.0827815	6.0631	4.74571	1.27759	hypothetical protein	x
TGME49_113980	0.570755	3.42308	0.807175	5.99746	4.24081	1.41422	nucleolar essential protein 1, putative	x
TGME49_114000	0.249205	1.30535	0.268657	5.23808	4.85882	1.07806	selR domain-containing protein	x
TGME49_114310	1.5152	2.7077	1.88664	1.78702	1.4352	1.24514	hypothetical protein	x
TGME49_114680	0.105072	0.529412	0.152	5.03854	3.48297	1.44662	hypothetical protein	x
TGME49_114790	0.0424128	1.13763	0.0927479	26.8227	12.2658	2.18679	small nuclear ribonucleoprotein E/G, putative	x
TGME49_115140	0.0854271	0.520315	0.139168	6.09074	3.73876	1.62908	WD domain, G-beta repeat-containing protein	x
TGME49_116710	0.081004	0.249689	0.0805277	3.08243	3.10067	0.99412	hypothetical protein	x
TGME49_115530	0.393911	3.25	0.545955	8.2506	5.95287	1.38599	hypothetical protein	x
TGME49_113200	0.585938	1.6087	0.73622	2.74551	2.18507	1.25648	hypothetical protein	x
TGME49_112960	0.0738636	0.786087	0.104039	10.6424	7.55568	1.40853	hypothetical protein	x
TGME49_109950	0.166667	1.30667	0.281124	7.84	4.648	1.68675	microtubule-associated protein, putative	x
TGME49_109180	0.394777	2.23489	0.720755	5.66115	3.10077	1.82572	hypothetical protein	x
TGME49_116700	0.353107	1.8	0.329502	5.0976	5.46279	0.933149	hypothetical protein	x
TGME49_116530	0.273396	1.91916	0.332341	7.0197	5.77467	1.2156	myosin heavy chain, putative	x
TGME49_116520	0.30855	2.07822	0.402526	6.73544	5.16296	1.30457	1,4-alpha-glucan branching enzyme, putative	x
TGME49_116450	0.264539	1.74334	0.30765	6.5901	5.66664	1.16296	longevity-assurance domain-containing protein	x
TGME49_116350	0.167992	0.907638	0.200413	5.40286	4.52883	1.19299	erythrocyte-binding protein, putative	x
TGME49_116300	0.0880567	0.461538	0.0938362	5.24138	4.91855	1.06563	DEAD/DEAH box helicase, putative	x
TGME49_115600	0.630372	4.125	0.81153	6.54375	5.08299	1.28738	DNA replication licensing factor, putative	x
TGME49_115310	0.166507	1.24531	0.279869	7.47902	4.44962	1.68082	hypothetical protein	x
TGME49_115250	0.163997	1.42857	0.217252	8.71096	6.57563	1.32473	melanocyte proliferating gene 1, putative	x
TGME49_115170	0.618794	2.35772	0.743421	3.81019	3.17145	1.2014	soluble liver antigen/liver pancreas antigen domain-containing protein	x
TGME49_114910	0.138344	1.02371	0.178368	7.39975	5.73932	1.28931	hypothetical protein, conserved	x
TGME49_114890	0.026943	0.273567	0.060477	10.1536	4.5235	2.24463	ubiquitin-activating enzyme E1, putative	x
TGME49_114800	0.128719	0.980747	0.144534	7.6193	6.78556	1.12287	hypothetical protein, conserved	x
TGME49_114750	0.0781099	0.734205	0.0967742	9.39963	7.58678	1.23895	hypothetical protein, conserved	x
TGME49_114730	0.367965	1.11429	0.488616	3.02824	2.28049	1.32789	dolichyl pyrophosphate Glc1Man9GlcNAc2 alpha-1,3-glucosyltransferase, putative	x
TGME49_114710	0.316176	1.37191	0.289602	4.33908	4.73725	0.915949	mitochondrial carrier domain-containing protein	x
TGME49_114700	0.0324238	0.205272	0.0378327	6.3309	5.42577	1.16682	hypothetical protein	x
TGME49_114480	0.310157	2.08264	0.370679	6.7148	5.61845	1.19513	hypothetical protein	x
TGME49_114470	0.140316	1.12025	0.241758	7.98378	4.63377	1.72295	hypothetical protein	x
TGME49_113990	0.205525	1.13568	0.239954	5.52575	4.7329	1.16752	hypothetical protein	x
TGME49_113960	0.358242	1.16016	0.532609	3.23847	2.17825	1.48673	ribosomal protein L19, putative	x
TGME49_113930	0.528302	2.28175	0.762056	4.31903	2.99421	1.44246	hypothetical protein, conserved	x
TGME49_113830	0.217221	0.980105	0.251685	4.51202	3.89417	1.15866	ribosome biogenesis protein BMS1, putative	x
TGME49_113490	0.763772	1.00096	0.677966	1.31054	1.47641	0.887655	hypothetical protein	x
TGME49_113280	0.237681	1.94318	0.306569	8.17558	6.33847	1.28983	WD-40 repeat protein, putative	x
TGME49_113130	0.19596	1.8445	0.288423	9.41264	6.39511	1.47185	hypothetical protein	x
TGME49_113060	0.290304	1.41884	0.360825	4.88744	3.93222	1.24292	eukaryotic translation initiation factor 2B, putative	x
TGME49_113050	0.25	0.875	0.424242	3.5	2.0625	1.69697	short-chain dehydrogenase/reductase family protein, putative	x
TGME49_112990	0.253601	0.97504	0.302905	3.84478	3.21897	1.19441	ATP-dependent RNA helicase, putative	x
TGME49_112820	0.176211	1.27113	0.136364	7.21364	9.3216	0.773864	hypothetical protein	x
TGME49_112510	0.0929032	0.650073	0.161695	6.99732	4.02036	1.74047	hypothetical protein	x
TGME49_112490	0.290978	1.20991	0.379957	4.15807	3.18433	1.30579	hypothetical protein	x
TGME49_112410	0.0958466	0.597523	0.10137	6.23416	5.89449	1.05763	hypothetical protein	x
TGME49_112400	0.685185	1.91969	0.72807	2.80172	2.63669	1.06259	hypothetical protein	x
TGME49_112350	0.279412	0.615385	0.487603	2.20243	1.26206	1.74511	RWD domain-containing protein	x
TGME49_112340	0.052356	0.141176	0.131367	2.69647	1.07467	2.50912	hypothetical protein	x
TGME49_112310	0.676806	1.5	0.697411	2.21629	2.15081	1.03044	AAA family ATPase, putative	x
TGME49_112250	0.119617	0.888889	0.186957	7.43111	4.75452	1.56296	DNA-directed RNA polymerase III subunit, putative	x
TGME49_111750	0.257618	2.03641	0.317352	7.90479	6.4169	1.23187	hypothetical protein	x
TGME49_111690	0.179803	0.906667	0.273536	5.04256	3.31462	1.52131	hypothetical protein	x
TGME49_111620	0.268156	0.565269	0.300169	2.10798	1.88317	1.11938	WD repeat domain-containing protein	x
TGME49_111500	0.31307	1.58427	0.387033	5.06043	4.09337	1.23625	ubiquitin-activating enzyme, putative	x
TGME49_111240	0.271733	1.57209	0.290859	5.78542	5.40498	1.07039	DnaJ domain-containing protein	x
TGME49_111080	0.178128	0.77791	0.24595	4.36715	3.16288	1.38075	cation channel family domain-containing protein	x
TGME49_111030	0.0726343	0.607196	0.0853524	8.35964	7.11399	1.1751	hypothetical protein	x
TGME49_110950	0.0885689	0.329696	0.157311	3.72248	2.09583	1.77614	hypothetical protein	x
TGME49_110850	0.404199	1.51064	0.563169	3.73736	2.68239	1.3933	zinc finger MYND domain-containing protein	x
TGME49_110530	0.315113	1.34211	0.479005	4.25913	2.80186	1.52011	helicase, putative	x
TGME49_110390	0.121363	0.535103	0.142024	4.40912	3.76768	1.17025	hypothetical protein	x
TGME49_110380	0.336538	1.75373	0.443775	5.21109	3.95185	1.31865	U3 small nucleolar ribonucleoprotein protein, putative	x
TGME49_110320	0.404738	1.46296	0.454913	3.61459	3.21592	1.12397	calnexin, putative	x
TGME49_110250	0.214141	0.762712	0.212947	3.56172	3.58169	0.994423	hypothetical protein	x
TGME49_110100	0.663265	1.94595	0.604462	2.93389	3.2193	0.911343	GPI mannosyltransferase 1, putative	x
TGME49_110050	0.169705	1.04544	0.218835	6.16033	4.77729	1.2895	RNA binding protein, putative	x
TGME49_109890	0.0303797	0.166215	0.0423926	5.47124	3.92085	1.39542	hypothetical protein	x
TGME49_109580	0.611429	2.59574	0.964585	4.24538	2.69105	1.57759	hypothetical protein, conserved	x
TGME49_109380	0.270849	1.4333	0.311661	5.29188	4.59891	1.15068	nuf2 family domain-containing protein	x
TGME49_109290	0.138601	1.13004	0.287582	8.15322	3.92947	2.07489	HD domain-containing protein	x
TGME49_109240	0.256818	0.457143	0.304647	1.78003	1.50056	1.18624	corA-like Mg2+ transporter domain-containing protein	x
TGME49_108580	0.209146	1.15357	0.317861	5.51562	3.62917	1.5198	lon protease, putative	x
TGME49_112220	0.120715	0.740876	0.173077	6.13738	4.28062	1.43376	mitochondrial import inner membrane translocase subunit TIM17, putative	x
TGME49_116900	0.263023	1.09308	0.379988	4.15581	2.8766	1.44469	hypothetical protein	x
TGME49_114770	0.507937	2.83333	0.558011	5.57812	5.07756	1.09858	tRNA (guanine-N1)-methyltransferase domain containing protein	x
TGME49_114240	0.38038	1.59589	0.482347	4.19551	3.3086	1.26806	general transcription factor IIIC, polypeptide 3, putative	x
TGME49_113350	0.335341	2.28856	0.395349	6.82456	5.7887	1.17894	WD-40 repeat-containing protein	x
TGME49_113310	0.283422	1.48922	0.387793	5.25441	3.84024	1.36825	DnaJ domain-containing protein	x
TGME49_113010	0.153339	0.575842	0.164684	3.75535	3.49665	1.07398	ATP-dependent RNA helicase, putative	x
TGME49_113150	0.173195	0.965436	0.225358	5.57428	4.284	1.30119	hypothetical protein	x
TGME49_113180	0.0844578	0.214396	0.120917	2.5385	1.77309	1.43168	CMGC kinase, Dyrk family	x
TGME49_113230	0.186507	0.709861	0.20992	3.80609	3.38159	1.12553	eukaryotic translation initiation factor 2 alpha subunit, putative	x
TGME49_113240	0.289742	0.818059	0.394872	2.82341	2.07171	1.36284	DEAD/DEAH box helicase, putative	x
TGME49_112600	0.153246	0.909291	0.149778	5.93352	6.07094	0.977365	small heat shock protein 21	x
TGME49_111870	0.283591	2.41579	0.316329	8.51856	7.63696	1.11544	WD repeat protein, putative	x
TGME49_112110	0.141915	1.22457	0.200936	8.6289	6.09435	1.41589	nucleoredoxin, putative	x
TGME49_112420	0.0977097	0.577998	0.14878	5.91546	3.8849	1.52268	hypothetical protein	x
TGME49_112530	0.0341431	0.0762219	0.0558559	2.23242	1.36462	1.63593	splicing factor protein, putative	x
TGME49_112470	0.818792	3.4113	1.14857	4.16626	2.97004	1.40276	hypothetical protein	x
TGME49_111430	0.0243161	0.52513	0.0248709	21.596	21.1143	1.02281	fibrillarin, putative	x
TGME49_110770	0.131458	0.424518	0.197154	3.22931	2.15322	1.49975	hypothetical protein, conserved	x
TGME49_110790	0.148472	0.278119	0.151672	1.87321	1.8337	1.02155	hypothetical protein	x
TGME49_110500	0.121049	1.11193	0.130417	9.18578	8.52596	1.07739	hypothetical protein, conserved	x
TGME49_110360	0.120228	0.849622	0.180024	7.06675	4.71951	1.49735	hypothetical protein, conserved	x
TGME49_108920	0.325527	2.63318	0.368312	8.08897	7.14932	1.13143	U2 small nuclear ribonucleoprotein auxiliary factor U2AF	x
TGME49_109120	0.0919965	0.755073	0.0718372	8.20763	10.5109	0.780869	60s ribosomal protein L4, putative	x
TGME49_109400	0.219722	0.707904	0.254261	3.22182	2.78416	1.1572	chromosome segregation protein, putative	x
TGME49_108930	0.163488	0.901408	0.186158	5.51362	4.84218	1.13866	ribosomal protein L33, putative	x
TGME49_112480	0.3498	2.03607	0.357735	5.82067	5.69156	1.02268	uracil phosphoribosyltransferase	x
TGME49_116330	0.126114	0.588424	0.166176	4.66581	3.54097	1.31766	iron-containing superoxide dismutase	x
TGME49_114500	0.236041	0.649096	0.264718	2.74993	2.45202	1.12149	subtilisin-like protease TgSUB2	x
TGME49_111720	0.0966521	0.423067	0.0995608	4.37722	4.24934	1.03009	heat shock protein 70, putative	x
TGME49_065110	0.26775	1.41696	0.313244	5.2921	4.52351	1.16991	hypothetical protein	x
TGME49_065350	0.144681	0.170213	0.150097	1.17647	1.13401	1.03744	acyl-CoA thioester hydrolase, putative	x
TGME49_066640	0.382656	1.90207	0.366454	4.97071	5.19047	0.957661	acetyl-coenzyme A synthetase, putative	x
TGME49_066680	0.0645646	0.501661	0.0832342	7.76991	6.0271	1.28916	hypothetical protein	x
TGME49_067050	0.282929	1.29008	0.391898	4.55972	3.29187	1.38515	hypothetical protein	x
TGME49_067390	0.215136	0.503513	0.189295	2.34044	2.65993	0.879888	DNA-directed RNA polymerases I and III subunit RPAC1, putative	x
TGME49_066840	0.0660714	0.464939	0.0563798	7.03691	8.24655	0.853316	hypothetical protein	x
TGME49_065990	0.133117	0.551587	0.2	4.14363	2.75794	1.50244	hypothetical protein	x
TGME49_064720	0.174233	0.828142	0.306122	4.75307	2.70526	1.75697	hypothetical protein	x
TGME49_067690	0.145257	0.531434	0.179191	3.65858	2.96575	1.23361	hypothetical protein	x
TGME49_067480	0.30025	1.97842	0.379481	6.58924	5.21348	1.26388	N2,N2-dimethylguanosine tRNA methyltransferase, putative	x
TGME49_067450	0.631777	2.34973	0.701741	3.71923	3.34843	1.11074	hypothetical protein	x
TGME49_066950	0.292215	0.823666	0.340469	2.8187	2.41921	1.16513	Atypical MEK-related kinase (incomplete catalytic triad)	x
TGME49_066930	0.35942	2.10689	0.360447	5.86191	5.84522	1.00286	hypothetical protein	x
TGME49_066900	0.138382	0.594764	0.133594	4.29798	4.45202	0.9654	cyclin, N-terminal domain-containing protein	x
TGME49_066850	0.241304	1.31818	0.236059	5.46274	5.58411	0.978265	3-demethylubiquinone-9 3-methyltransferase, putative	x
TGME49_066800	0.33165	1.05882	0.445022	3.19259	2.37926	1.34184	integral membrane protein, putative	x
TGME49_066730	0.0806345	0.181648	0.087146	2.25273	2.08441	1.08075	leucyl-tRNA synthetase, putative	x
TGME49_066690	0.0686937	0.412067	0.0764513	5.99861	5.38992	1.11293	hypothetical protein	x
TGME49_066400	0.422452	1.57778	0.481069	3.73481	3.27973	1.13875	hypothetical protein	x
TGME49_066260	0.42155	1.97044	0.368839	4.67428	5.34228	0.87496	hypothetical protein, conserved	x
TGME49_065380	2.1268	1.6875	2.40559	0.793445	0.70149	1.13109	TPR domain-containing protein	x
TGME49_065250	0.329678	1.70341	0.525581	5.16691	3.24101	1.59423	alpha-1 type II collagen, putative	x
TGME49_064790	0.0949051	0.321452	0.117085	3.38708	2.74546	1.2337	hypothetical protein	x
TGME49_064780	0.0872274	0.580645	0.100182	6.65668	5.79589	1.14852	UDP-N-acetylhexosamine pyrophosphorylase, putative	x
TGME49_064750	0.160983	0.472441	0.164548	2.93472	2.87114	1.02214	hypothetical protein	x
TGME49_064710	0.392555	2.44225	0.513699	6.22143	4.75425	1.3086	hypothetical protein	x
TGME49_064450	0.592287	3.86563	0.641007	6.52661	6.03055	1.08226	DNA topoisomerase III beta-1, putative	x
TGME49_066750	0.231289	1.01515	0.247984	4.3891	4.09362	1.07218	hypothetical protein, conserved	x
TGME49_066620	0.162287	0.25419	0.19061	1.56629	1.33356	1.17452	thioredoxin, putative	x
TGME49_065520	0.322968	1.74573	0.480974	5.40527	3.62958	1.48923	hypothetical protein	x
TGME49_065340	0.500606	0.451128	0.657724	0.901163	0.685892	1.31386	hypothetical protein	x
TGME49_065310	0.514122	2.91172	0.651797	5.66348	4.46722	1.26779	heat shock protein 40, putative	x
TGME49_065220	0.212235	1.56846	0.272257	7.39019	5.76094	1.28281	co-chaperone GrpE, putative	x
TGME49_066880	0.448346	0.964824	0.544624	2.15196	1.77154	1.21474	dihydrouridine synthase domain-containing protein	x
TGME49_065010	0.365741	4.94068	0.388559	13.5087	12.7154	1.06239	glutamate 5-kinase, putative	x
TGME49_107830	0.123079	0.450248	0.115057	3.6582	3.91325	0.934824	hypothetical protein	x
TGME49_107820	0.0751105	0.366183	0.0866852	4.87526	4.22429	1.1541	hypothetical protein	x
TGME49_107810	0.217467	4.49156	0.396055	20.654	11.3408	1.82122	hypothetical protein	x
TGME49_063240	0.131955	0.362069	0.12475	2.74387	2.90234	0.945398	hypothetical protein, conserved	x
TGME49_057030	0.880562	1.21667	0.841369	1.38169	1.44606	0.95549	hypothetical protein	x
TGME49_058850	0.202911	2.4485	0.289206	12.0669	8.46628	1.42528	hypothetical protein	x
TGME49_062000	0.212575	1.39544	0.317308	6.56445	4.39774	1.49269	hypothetical protein	x
TGME49_056840	0.235589	1.53191	0.318266	6.50249	4.81331	1.35094	hypothetical protein, conserved	x
TGME49_055370	0.125498	0.283843	0.134989	2.26173	2.10271	1.07563	hypothetical protein	x
TGME49_060990	0.150602	1.15974	0.193277	7.7007	6.00042	1.28336	hypothetical protein	x
TGME49_063280	0.258294	1.0487	0.256522	4.06011	4.08816	0.993139	hypothetical protein, conserved	x
TGME49_063430	0.597826	1.875	0.655844	3.13636	2.85891	1.09705	NAD binding domain of 6-phosphogluconate dehydrogenase, putative	x
TGME49_064220	0.478632	3.12291	0.59375	6.52464	5.25963	1.24051	hypothetical protein	x
TGME49_061590	0.196958	0.910557	0.295382	4.62311	3.08264	1.49972	ankyrin repeat-containing protein	x
TGME49_056050	0.0859568	0.19555	0.0993413	2.27498	1.96847	1.15571	signal recognition particle 14 kDa protein, putative	x
TGME49_057730	0.98155	4.31707	0.982512	4.39822	4.39391	1.00098	methionine aminopeptidase, putative	x
TGME49_058160	0.270677	2.03258	301.585	7.50926	0.00673967	1114.19	hypothetical protein	x
TGME49_061600	0.278379	1.68449	0.374783	6.05104	4.49457	1.3463	X-prolyl aminopeptidase, putative	x
TGME49_062660	0.578397	0.644444	0.561111	1.11419	1.14851	0.970114	hypothetical protein	x
TGME49_064200	0.0661157	0.229167	0.161468	3.46615	1.41927	2.4422	hypothetical protein	x
TGME49_064190	0.0196821	0.0825709	0.0263158	4.19524	3.13769	1.33704	hypothetical protein	x
TGME49_064150	0.243243	0.4	0.294118	1.64444	1.36	1.20915	hypothetical protein	x
TGME49_064030	0.173105	0.878067	0.302983	5.07246	2.89807	1.75029	aminotransferase, putative	x
TGME49_064020	0.215771	1.07432	0.320485	4.97896	3.35215	1.4853	hypothetical protein	x
TGME49_063990	0.0666075	1.05749	0.159363	15.8765	6.63576	2.39256	hypothetical protein	x
TGME49_063740	1.19224	3.32732	1.77193	2.79081	1.87779	1.48622	ATP-binding cassette, putative	x
TGME49_063680	0.380795	2.47826	0.426282	6.50813	5.81366	1.11945	hypothetical protein, conserved	x
TGME49_063560	0.143847	0.701107	0.176298	4.87397	3.97683	1.22559	hypothetical protein	x
TGME49_063530	0.421503	2.5734	0.50237	6.10529	5.12252	1.19185	chaperonin CPN10, mitochondrial, putative	x
TGME49_063440	0.242826	1.47297	0.25	6.06597	5.89189	1.02955	hypothetical protein	x
TGME49_063420	0.364788	1.69318	0.346108	4.64155	4.89207	0.948792	ubiquitin carboxyl-terminal hydrolase, putative	x
TGME49_063270	0.290655	1.43092	0.439554	4.92309	3.2554	1.51228	glycerophosphoryl diester phosphodiesterase family domain containing protein	x
TGME49_063220	0.254181	1.30862	0.278206	5.14839	4.70378	1.09452	Rhoptry kinase family protein ROP21	x
TGME49_062910	0.178788	0.443038	0.205306	2.47801	2.15794	1.14832	NADH-cytochrome B5 reductase, putative	x
TGME49_062740	0.353846	2.50682	0.486527	7.0845	5.15248	1.37497	hypothetical protein	x
TGME49_062560	0.0232111	0.323973	0.0398161	13.9577	8.13674	1.71539	hypothetical protein	x
TGME49_062430	0.125205	0.875502	0.174184	6.99255	5.0263	1.39119	4-hydroxy-3-methylbut-2-en-1-yl diphosphate synthase, putative	x
TGME49_062400	0.131033	0.528192	0.206278	4.03099	2.56058	1.57425	lipase domain-containing protein	x
TGME49_062120	0.807826	1.88481	0.785667	2.33318	2.39899	0.97257	hypothetical protein	x
TGME49_062040	0.0411093	0.155934	0.0558531	3.79316	2.79186	1.35865	eukaryotic translation initiation factor 3 subunit 11, putative	x
TGME49_061920	0.337209	1.27778	0.487075	3.78927	2.62337	1.44443	DNA polymerase I, putative	x
TGME49_061680	0.299834	1.88297	0.3166	6.28003	5.94747	1.05592	hypothetical protein	x
TGME49_061670	0.0872727	0.382353	0.076225	4.38113	5.01611	0.873412	hypothetical protein	x
TGME49_061610	0.149718	0.454545	0.160105	3.03602	2.83905	1.06938	hypothetical protein	x
TGME49_061480	0.318688	2.3251	0.358395	7.29586	6.48754	1.12459	phosphatidylserine synthase, putative	x
TGME49_061460	0.324331	1.27902	0.4	3.94357	3.19755	1.23331	structure specific recognition protein I, putative	x
TGME49_061260	0.253411	1.9	0.359444	7.49769	5.28595	1.41842	jmjC domain-containing protein, conserved	x
TGME49_061050	0.371995	1.60969	0.450948	4.32719	3.56958	1.21224	mitotic control protein dis3, putative	x
TGME49_061000	0.165301	1.02481	0.17062	6.19967	6.00638	1.03218	DNA mismatch repair protein, putative	x
TGME49_060610	0.380309	2.36364	0.574578	6.21504	4.11369	1.51082	hypothetical protein	x
TGME49_060520	0.0768847	0.258123	0.0952741	3.35727	2.70926	1.23918	hypothetical protein	x
TGME49_060320	0.152822	0.704461	0.186848	4.60969	3.77024	1.22265	hypothetical protein, conserved	x
TGME49_060300	0.0233918	0.125	0.0547945	5.34375	2.28125	2.34247	zinc transporter ZIP domain-containing protein	x
TGME49_060160	0.0707071	0.449115	0.103175	6.35177	4.35296	1.45918	hypothetical protein	x
TGME49_060010	0.227704	1.5	0.339326	6.5875	4.42053	1.49021	acetyltransferase domain-containing protein	x
TGME49_059880	0.0888013	0.0938828	0.0805987	1.05722	1.16482	0.90763	hypothetical protein	x
TGME49_059690	0.318182	1.53125	0.367171	4.8125	4.1704	1.15396	orotidine-monophosphate-decarboxylase, putative	x
TGME49_059650	0.236534	0.972414	0.506667	4.1111	1.91924	2.14205	zinc finger (C2H2 type) protein, putative	x
TGME49_059640	0.0690438	0.486753	0.119305	7.04993	4.0799	1.72796	nucleoporin, putative	x
TGME49_059250	0.390887	2.4375	0.549242	6.23581	4.43793	1.40512	ATP-dependent DNA helicase, putative	x
TGME49_059220	0.235548	1.19336	0.314239	5.06633	3.79763	1.33408	ATP-dependent nucleolar RNA helicase, putative	x
TGME49_059210	0.151252	0.308475	0.193223	2.03947	1.59647	1.27749	hypothetical protein	x
TGME49_059130	0.0869565	0.377358	0.134328	4.33962	2.80922	1.54478	4-hydroxybenzoate octaprenyltransferase, putative	x
TGME49_058980	0.201449	1.14894	0.248904	5.70335	4.61599	1.23556	cell differentiation protein Rcd1, putative	x
TGME49_058920	0.248544	1.09524	0.363023	4.40662	3.01699	1.4606	hypothetical protein	x
TGME49_058640	0.0757576	0.883598	0.137725	11.6635	6.41569	1.81796	adenylate kinase, putative	x
TGME49_058560	0.255034	1.51786	0.347633	5.9516	4.36626	1.36309	hypothetical protein	x
TGME49_058500	0.232598	0.808696	0.365416	3.4768	2.21308	1.57102	hypothetical protein	x
TGME49_058480	0.108718	1.17665	0.208148	10.8229	5.65294	1.91456	hypothetical protein, conserved	x
TGME49_058460	0.0646564	0.0821643	0.0819472	1.27078	1.00265	1.26742	hypothetical protein	x
TGME49_058380	0.234694	1.13333	0.283433	4.82899	3.99859	1.20767	hypothetical protein	x
TGME49_058210	0.21347	1.97727	0.278939	9.26252	7.08854	1.30669	DNA-directed RNA polymerase II subunit RPB2, putative	x
TGME49_058030	0.308633	3.51724	0.453416	11.3962	7.7572	1.46911	DNA polymerase delta catalytic subunit, putative	x
TGME49_057800	0.653226	1.50955	0.687425	2.31092	2.19595	1.05235	hypothetical protein, conserved	x
TGME49_057770	0.245977	0.986014	0.319534	4.00856	3.08578	1.29904	SET domain-containing protein	x
TGME49_057530	0.0049832	0.0213485	0.00670202	4.28409	3.18537	1.34492	hypothetical protein, conserved	x
TGME49_057180	0.382835	1.61491	0.36879	4.21828	4.37893	0.963313	DNA repair protein Rad50, putative	x
TGME49_057150	0.307123	1.82636	0.484076	5.94669	3.77288	1.57616	NOT2 / NOT3 / NOT5 family domain-containing protein	x
TGME49_057110	0.0578947	0.792359	0.0538721	13.6862	14.7082	0.930517	hypothetical protein	x
TGME49_056990	0.0352522	0.481897	0.04	13.67	12.0474	1.13468	glycyl-tRNA synthetase, putative	x
TGME49_055920	0.33631	1.37143	0.37931	4.07788	3.61558	1.12786	hypothetical protein	x
TGME49_055390	0.155449	0.483516	0.216008	3.11046	2.23842	1.38958	hypothetical protein	x
TGME49_055350	0.455408	1.51261	0.564295	3.32143	2.68052	1.2391	hypothetical protein	x
TGME49_055330	0.0330579	0.882353	0.137821	26.6912	6.40219	4.16907	hypothetical protein	x
TGME49_055320	0.173314	0.854305	0.20167	4.92923	4.23615	1.16361	hypothetical protein, conserved	x
TGME49_055250	0.232089	2.2037	0.282412	9.49509	7.80315	1.21683	NOL1/NOP2/sun family domain-containing protein	x
TGME49_061540	0.119366	0.167224	0.117832	1.40094	1.41917	0.987155	DNA-directed RNA polymerases I and III subunit RPAC2, putative	x
TGME49_060180	0.129022	0.680755	0.164248	5.27628	4.14468	1.27302	hypothetical protein, conserved	x
TGME49_057080	0.214346	0.616071	0.302965	2.8742	2.03348	1.41344	cAMP-specific 3',5'-cyclic phosphodiesterase, putative	x
TGME49_060680	0.306677	2.65517	0.305394	8.65789	8.69426	0.995817	DNA primase small subunit, putative	x
TGME49_062620	0.125613	1.12102	0.120085	8.92444	9.33524	0.955995	Gbp1p protein, putative	x
TGME49_063070	0.361818	0.930804	0.414129	2.57258	2.24762	1.14458	CMGC kinase, CK2 family	x
TGME49_063550	0.134473	0.644048	0.230646	4.78942	2.79237	1.71518	mitochondrial 39S ribosomal protein L47 domain-containing protein	x
TGME49_064090	0.117647	0.426966	0.171315	3.62921	2.49229	1.45618	hypothetical protein	x
TGME49_064130	0.294788	0.723773	0.459069	2.45523	1.57661	1.55728	hypothetical protein, conserved	x
TGME49_064060	0.365657	1.00554	0.404467	2.74994	2.48608	1.10614	proteasome PCI domain-containing protein	x
TGME49_063190	0.351792	2.52	0.363196	7.16333	6.9384	1.03242	adenylosuccinate lyase, putative	x
TGME49_062450	0.106186	0.549622	0.126627	5.17602	4.34049	1.1925	hypothetical protein	x
TGME49_062380	0.146652	0.411265	0.171953	2.80435	2.39172	1.17252	elongation factor Tu, putative	x
TGME49_061950	0.074265	0.616365	0.0821932	8.29954	7.49897	1.10676	ATP synthase beta chain, putative	x
TGME49_061690	0.24689	0.762599	0.18507	3.08882	4.1206	0.749605	hypothetical protein	x
TGME49_061620	0.156757	0.670213	0.262447	4.2755	2.5537	1.67423	hypothetical protein	x
TGME49_061520	0.286654	1.07692	0.339592	3.75687	3.17122	1.18468	nucleolar GTP-binding protein, putative	x
TGME49_060440	0.255631	1.2843	0.263804	5.02406	4.86841	1.03197	46 kDa FK506-binding nuclear protein, putative	x
TGME49_060170	0.311475	1.22674	0.466031	3.93849	2.63232	1.4962	elongation factor G, putative	x
TGME49_059260	0.124147	1.76674	0.135386	14.231	13.0496	1.09053	cell division protein, putative	x
TGME49_058870	0.11244	0.318281	0.135927	2.83067	2.34155	1.20889	hypothetical protein	x
TGME49_057740	0.1776	1.84541	0.213439	10.3908	8.64609	1.20179	UMP-CMP kinase, putative	x
TGME49_057710	0.26589	1.70968	0.366569	6.43002	4.664	1.37865	actin-like family protein ARP6, putative	x
TGME49_064080	0.137311	0.528715	0.140816	3.8505	3.75466	1.02553	acyl carrier protein	x
TGME49_061060	0.166113	0.839018	0.28928	5.05089	2.90036	1.74147	putative diphthamide synthesis domain-containing protein	x
TGME49_058390	0.115377	0.322528	0.112183	2.79543	2.87502	0.972316	DnaJ protein, putative	x
TGME49_059550	0.095326	0.72192	0.101137	7.57317	7.13805	1.06096	hydroxymethyldihydropterin pyrophosphokinase-dihydropteroate synthase	x
TGME49_056760	0.159064	0.807692	0.158786	5.07777	5.08667	0.998252	pyruvate kinase, putative	x
TGME49_055260	0.142837	1.02732	0.168506	7.19221	6.0966	1.17971	apical membrane antigen 1, putative	x
TGME49_107650	0.334786	1.33179	0.321718	3.97802	4.1396	0.960966	uracil-DNA glycosylase, putative	x
TGME49_107610	0.172452	0.559613	0.200929	3.24503	2.78513	1.16513	elongation factor TS, putative	x
TGME49_106950	0.116279	0.25	0.165138	2.15	1.51389	1.42018	hypothetical protein, conserved	x
TGME49_107030	0.379747	1.39399	0.426471	3.67085	3.26867	1.12304	purine nucleoside phosphorylase	x
TGME49_106970	0.292948	1	0.325562	3.41358	3.07161	1.11133	thymidylate kinase, putative	x
TGME49_106960	0.296013	1.8351	0.351083	6.19939	5.22698	1.18604	phenylalanyl-tRNA synthetase beta chain, putative	x
TGME49_107040	0.161087	0.72	0.15966	4.46965	4.50959	0.991144	AROM polypeptide/ shikimate-quinate 5-dehydrogenase	x
TGME49_106930	0.132357	0.95073	0.151475	7.18308	6.2765	1.14444	proteasome subunit beta type 7, putative	x
TGME49_106610	0.132979	1.65823	0.704301	12.4699	2.35443	5.29634	3' exoribonuclease family, domain 1 containing protein	x
TGME49_106650	0.344828	0.807802	0.454404	2.34263	1.77772	1.31777	hypothetical protein	x
TGME49_106320	0.0268456	0.230159	0.0443262	8.57341	5.19238	1.65115	hypothetical protein	x
TGME49_105950	0.633028	3	0.673913	4.73913	4.45161	1.06459	hypothetical protein	x
TGME49_105960	0.685714	1.5	0.478261	2.1875	3.13636	0.697464	hypothetical protein	x
TGME49_104950	0.142875	0.390587	0.139044	2.73376	2.80909	0.973185	hypothetical protein	x
TGME49_106400	0.092297	0.40856	0.0900693	4.42658	4.53607	0.975863	hypothetical protein, conserved	x
TGME49_105490	0.31441	0.767123	0.405738	2.43988	1.89069	1.29047	programmed cell death protein, putative	x
TGME49_106630	0.210031	1.35942	0.298611	6.47245	4.55247	1.42175	tRNA (adenine-N(1)-)-methyltransferase catalytic subunit, putative	x
TGME49_106380	0.231675	1.98072	0.443572	8.54957	4.46539	1.91463	U1 small nuclear ribonucleoprotein, putative	x
TGME49_106290	0.202828	0.946494	0.252735	4.66648	3.74501	1.24605	DNA-directed RNA polymerase III largest subunit, putative	x
TGME49_106080	0.137905	0.794521	0.199228	5.76136	3.988	1.44467	DEAD/DEAH box helicase, putative	x
TGME49_105980	0.112785	0.714777	0.104306	6.33752	6.85268	0.924825	dihydrolipoyl dehydrogenase protein, putative	x
TGME49_105930	0.146505	1.50461	0.161625	10.27	9.30927	1.1032	hypothetical protein	x
TGME49_105900	0.271242	1.28571	0.341598	4.7401	3.76382	1.25938	hypothetical protein	x
TGME49_105850	0.141106	0.926209	0.170998	6.56394	5.41649	1.21184	RNA binding protein, putative	x
TGME49_105810	0.0429412	0.187713	0.0535801	4.37141	3.50341	1.24776	hypothetical protein	x
TGME49_105800	0.1793	0.841463	0.175389	4.69304	4.7977	0.978186	hypothetical protein, conserved	x
TGME49_105750	0.329163	2.72358	0.386949	8.27426	7.03859	1.17556	nucleolar GTP-binding protein NOG2, putative	x
TGME49_105480	0.231707	1.15748	0.381443	4.99544	3.03448	1.64623	elongator complex protein 3, putative	x
TGME49_105470	0.143167	0.550909	0.12	3.84802	4.59091	0.838182	hypothetical protein	x
TGME49_105320	0.453102	2.80591	0.492	6.19266	5.70306	1.08585	mRNA capping enzyme, putative	x
TGME49_104990	0.209508	0.864583	0.252977	4.12673	3.41764	1.20748	guanylate binding protein, putative	x
TGME49_105040	0.345574	3.13806	0.412831	9.08071	7.60131	1.19462	hypothetical protein	x
TGME49_105460	0.336743	1.39279	0.398343	4.13607	3.49646	1.18293	methionine aminopeptidase, type II, putative	x
TGME49_106030	0.224233	1.31893	0.25039	5.88196	5.26751	1.11665	hypothetical protein	x
TGME49_106520	0.215308	0.714628	0.277335	3.3191	2.57677	1.28809	tRNA pseudouridine synthase B, putative	x
TGME49_105860	0.231787	1.79287	0.296113	7.73501	6.05469	1.27752	CAM kinase, CDPK family TgCDPK1_2 (TGTPK4)	x
TGME49_104750	0.0614439	0.496528	0.0835509	8.08099	5.94282	1.35979	hypothetical protein	x
TGME49_104740	0.0531726	0.396037	0.0738865	7.44814	5.36008	1.38956	Rhoptry kinase family protein ROP35	x
TGME49_104720	0.051458	0.205128	0.0595576	3.98632	3.4442	1.1574	SWIM zinc finger domain-containing protein	x
TGME49_104710	0.158911	0.923077	0.157327	5.80876	5.86725	0.990031	eukaryotic peptide chain release factor subunit, putative	x
TGME49_104660	0.179927	0.897216	0.170213	4.98657	5.27115	0.946012	glutaredoxin domain containing protein	x
TGME49_104500	0.203206	0.914161	0.199651	4.49869	4.57881	0.982503	hypothetical protein	x
TGME49_052230	0.0273723	0.312693	0.0513977	11.4237	6.08381	1.87773	hypothetical protein	x
TGME49_052180	0.159809	0.345912	0.0983699	2.16454	3.51644	0.615548	hypothetical protein	x
TGME49_053780	0.173589	0.66774	0.150113	3.84667	4.44824	0.864764	GTP cyclohydrolase I, putative	x
TGME49_054590	0.0638298	0.65	0.208054	10.1833	3.12419	3.25951	hypothetical protein, conserved	x
TGME49_054610	0.118012	0.376956	0.132315	3.19421	2.84893	1.12119	tim10/DDP zinc finger domain-containing protein	x
TGME49_052480	0.042735	0.5	0.078125	11.7	6.4	1.82812	hypothetical protein	x
TGME49_054940	0.0904754	0.475016	0.109988	5.25022	4.31881	1.21566	hypothetical protein	x
TGME49_054920	0.0236686	0.192727	0.032	8.14273	6.02273	1.352	hypothetical protein	x
TGME49_054730	0.303876	0.575238	0.273519	1.893	2.1031	0.900101	hypothetical protein, conserved	x
TGME49_054630	0.454103	0.787087	0.441026	1.73328	1.78467	0.971201	CMGC kinase	x
TGME49_054510	0.267717	0.958333	0.334737	3.57966	2.86295	1.25034	hypothetical protein, conserved	x
TGME49_054300	0.201636	0.80119	0.219983	3.97345	3.64205	1.09099	hypothetical protein	x
TGME49_054280	0.0821429	0.568966	0.111969	6.92654	5.08145	1.3631	hypothetical protein	x
TGME49_054110	0.416503	1.5	0.456311	3.60142	3.28723	1.09558	tryptophanyl-tRNA synthetase, putative	x
TGME49_053950	0.243147	1.51948	0.246906	6.24924	6.1541	1.01546	XAP5 protein, putative	x
TGME49_053900	0.209346	3.0053	0.210224	14.3557	14.2957	1.0042	delta-aminolevulinic acid dehydratase, putative	x
TGME49_053810	0.154872	0.776316	0.192755	5.01264	4.02746	1.24461	hypothetical protein	x
TGME49_053730	0.202795	2.00236	0.292126	9.87383	6.85443	1.4405	importin-alpha re-exporter, putative	x
TGME49_053650	0.142413	0.526006	0.153615	3.69351	3.42418	1.07866	DnaJ domain-containing protein	x
TGME49_053510	0.356989	1.54596	0.530103	4.33055	2.91634	1.48493	hypothetical protein	x
TGME49_053420	0.438471	2.41667	0.407658	5.51158	5.92818	0.929726	hypothetical protein, conserved	x
TGME49_053320	0.339967	0.518135	0.425094	1.52407	1.21887	1.2504	hypothetical protein, conserved	x
TGME49_053160	0.261944	1.93189	0.361809	7.37522	5.33954	1.38125	hypothetical protein	x
TGME49_053090	0.443167	2.14356	0.621681	4.83691	3.448	1.40281	ATP-dependent RNA helicase, putative	x
TGME49_053020	0.332025	1.18644	0.38797	3.57335	3.05807	1.1685	hypothetical protein	x
TGME49_052420	0.162602	1.71028	0.352798	10.5182	4.84776	2.16971	hypothetical protein, conserved	x
TGME49_052340	0.491271	1.5	0.500629	3.05331	2.99623	1.01905	MBOAT domain-containing protein	x
TGME49_052320	0.20154	0.643703	0.26776	3.19391	2.40403	1.32856	nuclear DNA-binding protein, putative	x
TGME49_052270	0.632997	2.18667	0.869863	3.45447	2.51381	1.3742	50S ribosomal protein L1, putative	x
TGME49_052240	0.170886	1.14286	0.326389	6.68783	3.50152	1.90998	ATPase domain-containing cell division control protein, putative	x
TGME49_052060	0.0648148	0.264563	0.0399251	4.08183	6.62648	0.615988	hypothetical protein	x
TGME49_054520	0.152091	1.41667	0.156325	9.31458	9.06231	1.02784	hypothetical protein	x
TGME49_054470	0.0913809	0.759888	0.13132	8.31561	5.78651	1.43707	hypothetical protein	x
TGME49_054420	0.701422	3.03333	1.11471	4.32455	2.72118	1.58922	patatin-like phospholipase domain-containing protein	x
TGME49_053820	0.223168	0.670825	0.233084	3.00591	2.87803	1.04443	hypothetical protein, conserved	x
TGME49_053640	0.125721	0.729025	0.175062	5.79875	4.16437	1.39247	hypothetical protein	x
TGME49_052210	0.0864909	0.28568	0.110973	3.30301	2.57433	1.28305	PPR repeat-containing protein	x
TGME49_052220	0.273169	1.04989	0.28181	3.84336	3.72552	1.03163	Hsc70/Hsp90-organizing protein, putative	x
TGME49_053890	0.147967	0.742647	0.197939	5.01899	3.7519	1.33772	M16 family peptidase, putative	x
TGME49_053430	0.436162	1.49695	0.475338	3.43211	3.14924	1.08982	asparagine synthase, putative	x
TGME49_053290	0.269415	2.13065	0.308757	7.90843	6.90072	1.14603	valyl-tRNA synthetase, putative	x
TGME49_054580	0.0478036	0.422535	0.0512821	8.83898	8.23944	1.07277	UDP-galactose transporter protein, putative	x
TGME49_052290	0.385053	2.67432	0.445093	6.94532	6.00844	1.15593	importin alpha, putative	x
TGME49_050110	0.424801	0.414068	0.449291	0.974732	0.921602	1.05765	hypothetical protein, conserved	x
TGME49_049210	0.189091	0.238532	0.189189	1.26147	1.26081	1.00052	hypothetical protein	x
TGME49_045650	0.0757576	0.2375	0.153846	3.135	1.54375	2.03077	hypothetical protein, conserved	x
TGME49_051890	0.561927	0.831683	0.701823	1.48006	1.18503	1.24896	hypothetical protein	x
TGME49_051800	0.0347574	0.357708	0.0419426	10.2915	8.5285	1.20672	hypothetical protein	x
TGME49_051480	0.194676	0.777778	0.26477	3.99525	2.93756	1.36006	ATP-dependent RNA helicase, putative	x
TGME49_050770	0.0512992	0.112557	0.057697	2.19414	1.95084	1.12471	eukaryotic translation initiation factor 4A	x
TGME49_049860	0.257514	2.12	0.283802	8.23255	7.46998	1.10208	centrosomal protein, putative	x
TGME49_049940	0.134159	1.65201	0.126488	12.3138	13.0606	0.942821	hypothetical protein	x
TGME49_049970	0.231359	1.0278	0.268733	4.44244	3.82462	1.16154	hypothetical protein	x
TGME49_048770	0.225673	1.53309	0.383333	6.79341	3.99936	1.69862	hypothetical protein	x
TGME49_048510	0.0418199	0.130059	0.0594926	3.10998	2.18614	1.42259	hypothetical protein	x
TGME49_048200	0.120999	0.853425	0.19326	7.05317	4.41594	1.59721	dimethyladenosine transferase, putative	x
TGME49_047320	0.318105	0.807692	0.323171	2.53908	2.49927	1.01593	hypothetical protein	x
TGME49_046630	0.298365	1.79167	0.388889	6.00495	4.60714	1.3034	hypothetical protein	x
TGME49_046730	0.269972	1.1641	0.353125	4.31191	3.29656	1.308	hypothetical protein	x
TGME49_046170	0.183251	1.01156	0.21254	5.52006	4.75937	1.15983	ARID/BRIGHT DNA-binding domain-containing protein	x
TGME49_045430	0.113872	0.263251	0.0731911	2.31182	3.59676	0.642751	hypothetical protein	x
TGME49_051840	0.0799695	0.469326	0.0737039	5.86881	6.36772	0.92165	hypothetical protein	x
TGME49_051760	0.229089	1.50475	0.291145	6.56838	5.16837	1.27088	proteasome activator subunit, putative	x
TGME49_051730	0.474138	3.35135	0.533597	7.0683	6.28068	1.1254	hypothetical protein	x
TGME49_051680	0.0736842	0.532867	0.0840353	7.23176	6.34099	1.14048	translationally-controlled tumor protein, putative	x
TGME49_051550	0.0945347	0.903382	0.0782123	9.55608	11.5504	0.827339	acyl-CoA-binding protein, putative	x
TGME49_051500	0.0986722	0.366487	0.107077	3.71419	3.42265	1.08518	eukaryotic translation initiation factor 3 subunit 3, putative	x
TGME49_051410	0.108852	0.742664	0.148699	6.82266	4.99441	1.36606	hypothetical protein	x
TGME49_051170	0.110118	0.998462	0.108754	9.06719	9.18092	0.987612	hypothetical protein	x
TGME49_050010	0.764052	4.59315	0.84914	6.01157	5.40918	1.11136	hypothetical protein, conserved	x
TGME49_049990	0.0740798	0.566713	0.0937325	7.65004	6.04607	1.26529	microtubule-binding protein, putative	x
TGME49_049950	0.272031	1.04664	0.413972	3.8475	2.52829	1.52178	MAK16 protein, putative	x
TGME49_049920	0.365656	0.945789	0.393305	2.58656	2.40472	1.07562	diphthine synthase, putative	x
TGME49_049910	0.155756	1.49017	0.463617	9.5673	3.21422	2.97656	mitochondria-associated granulocyte macrophage CSF signaling molecule, putative	x
TGME49_049690	0.280069	0.914135	0.314961	3.26397	2.90238	1.12458	hypothetical protein	x
TGME49_049530	0.255608	1.78272	0.325875	6.97441	5.47056	1.2749	exportin, putative	x
TGME49_049510	0.0341034	0.158648	0.0822408	4.65197	1.92907	2.41151	hypothetical protein	x
TGME49_049470	0.172892	1.1477	0.217712	6.63822	5.27162	1.25924	Rhoptry kinase family protein, truncated (incomplete catalytic triad)	x
TGME49_049320	0.214695	0.915676	0.300522	4.26501	3.04695	1.39976	NADPH-dependent oxidoreductase, putative	x
TGME49_049030	0.0251079	0.0971882	0.0339407	3.87082	2.86347	1.35179	endonuclease/exonuclease/phosphatase domain-containing protein	x
TGME49_048700	0.157406	1.28797	0.16041	8.18248	8.02921	1.01909	hypothetical protein, conserved	x
TGME49_048290	0.144841	0.456379	0.186909	3.15089	2.44172	1.29044	WD domain-containing protein	x
TGME49_048270	0.0812588	0.207634	0.0940347	2.55522	2.20806	1.15722	zinc finger (CCCH type) protein, putative	x
TGME49_047740	0.394984	2.9619	0.447183	7.49879	6.62347	1.13215	RNA methyltransferase, TrmA family, putative	x
TGME49_047700	0.0180823	0.0671413	0.0147272	3.71309	4.55899	0.814455	hypothetical protein	x
TGME49_047640	0.213039	0.437371	0.252591	2.053	1.73154	1.18565	hypothetical protein	x
TGME49_047630	0.530516	1.14244	0.635071	2.15345	1.79892	1.19708	hypothetical protein, conserved	x
TGME49_047570	0.447368	0.967742	0.406667	2.16319	2.37969	0.90902	leucine rich repeat protein, putative	x
TGME49_047440	0.492373	0.430925	0.475489	0.875199	0.906277	0.965709	hypothetical protein	x
TGME49_047390	0.133603	0.370115	0.194524	2.77025	1.90266	1.45599	ATPase, AAA family domain-containing protein	x
TGME49_047040	0.159699	1.51289	0.194996	9.4734	7.75857	1.22102	hypothetical protein	x
TGME49_046770	0.296508	1.1529	0.273063	3.88827	4.22212	0.920929	hypothetical protein	x
TGME49_046120	0.168675	0.991071	0.198876	5.87564	4.98337	1.17905	hypothetical protein	x
TGME49_046060	0.0858806	0.228571	0.0877698	2.6615	2.60422	1.022	DNA-dependent RNA polymerase, putative	x
TGME49_045670	0.173545	0.721519	0.194434	4.15754	3.71087	1.12037	pyruvate dehydrogenase, putative	x
TGME49_045570	0.340713	1.38655	0.330685	4.06956	4.19297	0.970567	origin recognition complex subunit 2, putative	x
TGME49_045470	0.196622	1.2892	0.295262	6.55672	4.36628	1.50167	mitotic checkpoint protein BUB3, putative	x
TGME49_049650	0.445491	1.15534	0.480459	2.59341	2.40466	1.07849	apolipoprotein A-I binding protein, putative	x
TGME49_048960	0.212091	0.646154	0.278667	3.04659	2.31873	1.3139	hypothetical protein	x
TGME49_050750	0.441799	1.9027	0.473779	4.30672	4.01601	1.07239	hypothetical protein	x
TGME49_050870	0.0918367	0.426746	0.159188	4.64679	2.68077	1.73338	zinc finger DHHC domain-containing protein	x
TGME49_051060	0.0619502	0.50783	0.0604239	8.19739	8.40446	0.975362	hypothetical protein	x
TGME49_051600	0.254923	1.07224	0.295938	4.20612	3.62318	1.16089	RNA processing factor, putative	x
TGME49_050730	0.21305	0.966787	0.258659	4.53784	3.73769	1.21408	ribosomal protein L7, putative	x
TGME49_049300	0.208418	0.998746	0.256422	4.79203	3.89494	1.23032	hypothetical protein	x
TGME49_049270	0.207635	0.601872	0.235832	2.8987	2.55212	1.1358	thioredoxin, putative	x
TGME49_048850	0.258398	1.69231	0.270202	6.54923	6.26312	1.04568	methionine aminopeptidase, putative	x
TGME49_047250	0.276962	1.65789	0.364874	5.98599	4.54375	1.31741	WD domain, G-beta repeat domain containing protein	x
TGME49_047410	0.125123	1.19362	0.14521	9.5396	8.21994	1.16054	hypothetical protein	x
TGME49_047670	0.180918	1.44262	0.247157	7.9739	5.83687	1.36613	ribulose-phosphate 3-epimerase	x
TGME49_047470	0.0991145	0.835264	0.121528	8.42726	6.87303	1.22614	nucleolar protein 5A, putative	x
TGME49_051880	0.237139	1.87642	0.350281	7.91277	5.35691	1.47712	tyrosyl-tRNA synthetase, putative	x
TGME49_051540	0.0141343	0.356747	0.0149379	25.2399	23.8821	1.05685	GRA9 protein, putative	x
TGME49_050880	0.106411	0.636563	0.152168	5.9821	4.18329	1.43	adenosine kinase	x
TGME49_049180	0.215227	1	0.0476862	4.64626	20.9704	0.221563	bifunctional dihydrofolate reductase / thymidylate synthase	x
TGME49_048400	0.145208	0.58209	0.178917	4.00867	3.2534	1.23215	lactoylglutathione lyase, putative	x
TGME49_051930	0.0964119	0.816521	0.0850202	8.46909	9.60384	0.881843	enoyl-acyl carrier reductase	x
TGME49_047550	0.117558	0.623104	0.125009	5.30038	4.98447	1.06338	heat shock protein 60	x
TGME49_047510	0.243538	1.19429	0.265847	4.90393	4.49241	1.0916	fructose-1,6-bisphosphatase, putative	x
TGME49_046920	0.220307	1.64706	0.281124	7.47621	5.85882	1.27606	glutathione reductase, putative	x
TGME49_039630	0.260184	1.71724	0.321795	6.6001	5.33645	1.2368	cytidine deaminase, putative	x
TGME49_040270	0.148148	0.935115	0.163223	6.31202	5.72906	1.10176	hypothetical protein	x
TGME49_039060	0.511628	3.41591	0.784232	6.67655	4.35574	1.53282	hypothetical protein	x
TGME49_044710	0.0357428	0.302001	0.0595965	8.44928	5.06744	1.66737	trichohyalin, putative	x
TGME49_044460	0.20165	0.804809	0.269114	3.99111	2.99058	1.33456	hypothetical protein	x
TGME49_044000	0.263233	1.11809	0.285312	4.24751	3.91882	1.08388	DEAD/DEAH box helicase, putative	x
TGME49_043510	0.508557	2.6	0.491686	5.1125	5.28792	0.966826	OTU-like cysteine protease domain-containing protein	x
TGME49_043240	0.534161	2.77626	0.680154	5.19741	4.0818	1.27331	G-protein beta-subunit, putative	x
TGME49_042630	0.118915	0.805031	0.126678	6.76983	6.35495	1.06528	hypothetical protein	x
TGME49_042030	0.287658	1.72472	0.391695	5.99573	4.40322	1.36167	hypothetical protein	x
TGME49_040850	0.157783	1.64463	0.240964	10.4234	6.82521	1.52719	PAK1 interacting protein, putative	x
TGME49_040510	0.214241	0.212595	0.194481	0.992313	1.09314	0.907765	hypothetical protein	x
TGME49_040090	0.0158465	0.193256	0.0307675	12.1955	6.28119	1.94159	Rhoptry kinase family protein ROP34, putative	x
TGME49_039320	0.166052	1.68889	0.162113	10.1709	10.418	0.97628	hypothetical protein, conserved	x
TGME49_038950	0.25069	0.890147	0.266915	3.55079	3.33494	1.06472	fatty acyl-CoA desaturase, putative	x
TGME49_044910	0.301879	0.567382	0.37325	1.8795	1.52011	1.23642	MIZ zinc finger protein, putative	x
TGME49_044880	0.267249	1.10088	0.347087	4.1193	3.17176	1.29874	DNA-directed RNA polymerase I largest subunit, putative	x
TGME49_044140	0.213256	2	0.290698	9.37838	6.88	1.36314	hypothetical protein	x
TGME49_044120	0.0783133	0.351159	0.0839793	4.48403	4.18149	1.07235	protamine P1 protein, putative	x
TGME49_044020	0.211307	1.14721	0.250193	5.42911	4.58529	1.18403	hypothetical protein	x
TGME49_043760	0.0437352	0.212257	0.0963245	4.85323	2.20356	2.20245	hypothetical protein, conserved	x
TGME49_043590	0.302968	1.73387	0.417049	5.72295	4.15748	1.37654	endonuclease/exonuclease/phosphatase domain-containing protein	x
TGME49_043580	0.129106	0.954717	0.229254	7.39482	4.16445	1.7757	HIT domain-containing protein	x
TGME49_043540	0.0811232	0.433427	0.139497	5.34282	3.10707	1.71957	U4/U6 small nuclear ribonucleoprotein, putative	x
TGME49_043530	0.134434	0.709924	0.211132	5.28084	3.36246	1.57053	PPR repeat-containing protein	x
TGME49_043430	0.0775337	0.373428	0.122023	4.81633	3.06031	1.5738	OTU-like cysteine protease domain-containing protein	x
TGME49_043350	0.244098	0.867647	0.297145	3.5545	2.91994	1.21732	gamma-glutamyl hydrolase, putative	x
TGME49_043340	0.407643	1.55752	0.429348	3.8208	3.62765	1.05324	Atypical MEK-related kinase (incomplete catalytic triad)	x
TGME49_042460	0.918864	2.55488	0.965616	2.78047	2.64585	1.05088	mitochondrial carrier domain-containing protein	x
TGME49_042380	0.171567	1.28412	0.167829	7.48466	7.65135	0.978214	elongation of very long chain fatty acids 4 protein, putative	x
TGME49_042020	0.154512	1.48889	0.136594	9.63609	10.9001	0.884034	mannosyl-oligosaccharide glucosidase, putative	x
TGME49_041190	0.608053	0.704256	0.628659	1.15822	1.12025	1.03389	hypothetical protein	x
TGME49_040890	0.239499	1.49829	0.269734	6.25595	5.5547	1.12624	phosphofructokinase, putative	x
TGME49_040840	0.604563	1.36364	0.605351	2.25557	2.25264	1.0013	hypothetical protein	x
TGME49_040780	0.10443	0.666309	0.0949285	6.38041	7.01906	0.909012	hypothetical protein	x
TGME49_040670	0.23221	0.576037	0.24539	2.48067	2.34743	1.05676	ferredoxin, putative	x
TGME49_040660	0.390935	1.15714	0.574616	2.95994	2.01377	1.46985	hypothetical protein	x
TGME49_040650	0.291071	1.9738	0.346827	6.78118	5.69104	1.19156	coatomer alpha subunit, putative	x
TGME49_040410	0.110727	0.25	0.121673	2.25781	2.05469	1.09886	protein kinase (incomplete catalytic triad)	x
TGME49_040300	0.125	0.49187	0.185738	3.93496	2.64819	1.4859	hypothetical protein, conserved	x
TGME49_040210	0.261044	0.788675	0.414634	3.02123	1.9021	1.58837	phosphate transporter, putative	x
TGME49_039680	0.21265	1.27041	0.246634	5.97418	5.15099	1.15981	hypothetical protein, conserved	x
TGME49_039590	0.239459	1.56911	0.345994	6.55271	4.53506	1.4449	WD domain, G-beta repeat-containing protein	x
TGME49_039420	0.0850027	0.459336	0.127528	5.40378	3.60183	1.50029	protein kinase	x
TGME49_039290	0.469602	0.742857	0.482533	1.58189	1.5395	1.02754	hypothetical protein	x
TGME49_039270	0.0682641	0.156863	0.0667239	2.29788	2.35092	0.977438	hypothetical protein	x
TGME49_038940	0.486425	3.1	0.577068	6.37302	5.37199	1.18634	GDP-mannose 4,6 dehydratase, putative	x
TGME49_042730	0.184438	1.26867	0.274977	6.87856	4.61372	1.49089	guanylate kinase, putative	x
TGME49_042610	0.466102	0.5625	0.535885	1.20682	1.04967	1.14972	WD domain, G-beta repeat-containing protein	x
TGME49_044380	0.148142	0.805843	0.135223	5.43968	5.95938	0.912793	hypothetical protein, conserved	x
TGME49_044350	0.628242	2.8125	0.734649	4.47678	3.82836	1.16937	DnaJ domain-containing protein	x
TGME49_044310	0.175749	1.07478	0.264025	6.11543	4.07076	1.50228	developmentally regulated GTP-binding protein 1, putative	x
TGME49_043930	0.0704931	0.607313	0.0819338	8.61522	7.41225	1.1623	hypothetical protein	x
TGME49_044110	0.255877	1.0753	0.287691	4.2024	3.73768	1.12433	nucleosome assembly protein, putative	x
TGME49_043950	0.0609835	0.664491	0.0790901	10.8962	8.4017	1.29691	prohibitin, putative	x
TGME49_043920	0.3272	1.75603	0.359352	5.36685	4.88666	1.09826	DNA replication licensing factor, putative	x
TGME49_043710	0.275212	3.34841	0.299207	12.1667	11.1909	1.08719	TCP-1/cpn60 family chaperonin, putative	x
TGME49_043490	0.414579	2.32031	0.587444	5.5968	3.94984	1.41697	bcs1 protein, putative	x
TGME49_042680	0.102578	0.606557	0.153748	5.91311	3.94513	1.49884	60S ribosomal protein L24, putative	x
TGME49_040590	0.223178	0.70101	0.246111	3.14104	2.84835	1.10276	DNA-directed RNA polymerases I, II, and III subunit RPABC1, putative	x
TGME49_040600	0.216762	0.709601	0.222301	3.27364	3.19207	1.02555	TCP-1/cpn60 chaperonin family protein, putative	x
TGME49_039890	0.203908	1.65133	0.224911	8.09841	7.34214	1.103	SCP-like extracellular domain-containing protein	x
TGME49_039790	0.169211	0.719519	0.191234	4.25221	3.7625	1.13016	pescadillo family protein	x
TGME49_039310	0.15248	2.06048	0.172109	13.5131	11.972	1.12873	ribose 5-phosphate isomerase, putative	x
TGME49_038000	0.236707	2.74468	0.258108	11.5953	10.6338	1.09041	cyclophilin, putative	x
TGME49_038240	0.692175	2.16151	0.670006	3.12278	3.22611	0.967972	bystin, putative	x
TGME49_039250	0.249915	0.49082	0.344458	1.96395	1.42491	1.3783	diacylglycerol kinase, putative	x
TGME49_038050	0.202078	1.04964	0.258891	5.19424	4.05437	1.28114	tudor / staphylococcal nuclease domain-containing protein	x
TGME49_042800	0.166202	1.2746	0.196862	7.66896	6.4746	1.18447	TGF-beta-inducible nuclear protein 1, putative	x
TGME49_044440	0.0273424	0.0259281	0.028987	0.948271	0.894471	1.06015	adenosine transporter	x
TGME49_037890	0.365371	1.39167	0.431934	3.80894	3.22196	1.18218	CAM kinase, CDPK family	x
TGME49_036130	0.469388	2.28037	0.459538	4.85819	4.96232	0.979015	Signal recognition particle 9 kDa protein, putative	x
TGME49_034180	0.319089	1.46341	0.32992	4.58622	4.43567	1.03394	hypothetical protein	x
TGME49_035890	0.375	1.48148	0.586957	3.95062	2.52401	1.56522	hypothetical protein	x
TGME49_037290	0.0373832	0.279406	0.0518102	7.4741	5.39286	1.38592	hypothetical protein	x
TGME49_035500	0.122667	0.431805	0.0992622	3.52015	4.35014	0.809203	hypothetical protein	x
TGME49_036140	0.027933	0.191995	0.0505319	6.87341	3.79947	1.80904	signal recognition particle domain-containing protein	x
TGME49_034480	0.046875	0.394352	0.0913819	8.41285	4.31543	1.94948	hypothetical protein	x
TGME49_037600	0.063981	0.315436	0.0897436	4.93015	3.51486	1.40266	armadillo/beta-catenin-like repeat-containing protein	x
TGME49_037500	0.223352	1.44108	0.219994	6.45206	6.55056	0.984964	protein phosphatase 2C, putative	x
TGME49_037460	0.772242	1.2218	0.76087	1.58215	1.6058	0.985273	hypothetical protein, conserved	x
TGME49_037400	0.0359508	0.0863521	0.0256898	2.40195	3.36134	0.714583	protein phosphatase 2C, putative	x
TGME49_037280	0.0540455	0.428643	0.0967001	7.93115	4.4327	1.78924	TLD domain-containing protein	x
TGME49_037230	0.440427	0.747202	0.443457	1.69654	1.68495	1.00688	hypothetical protein	x
TGME49_037220	0.271817	1.91356	0.317636	7.03987	6.02437	1.16857	DNA replication licensing factor, putative	x
TGME49_037110	0.369688	1.27273	0.356322	3.4427	3.57185	0.963844	replication factor C small subunit, putative	x
TGME49_037100	0.0988593	0.599138	0.122249	6.06051	4.90095	1.2366	hypothetical protein, conserved	x
TGME49_037020	0.030597	0.0890805	0.0466712	2.91141	1.90868	1.52535	exonuclease domain-containing protein	x
TGME49_037000	0.261381	2.35127	0.270569	8.99555	8.69009	1.03515	hypothetical protein, conserved	x
TGME49_036950	0.0682629	0.508433	0.0731078	7.44817	6.95457	1.07097	hypothetical protein	x
TGME49_036930	0.0936455	0.325733	0.108347	3.47836	3.00639	1.15699	hypothetical protein	x
TGME49_036670	0.0969072	0.102102	0.0880342	1.05361	1.1598	0.908438	hypothetical protein	x
TGME49_036540	0.174323	1.1293	0.216613	6.47821	5.21345	1.2426	RRM domain-containing protein	x
TGME49_035990	0.256831	0.683761	0.346841	2.6623	1.97139	1.35047	hypothetical protein	x
TGME49_035980	0.268719	1.08368	0.361192	4.03277	3.00029	1.34413	IBR domain-containing protein	x
TGME49_035960	0.0577889	0.422078	0.0464481	7.30378	9.08709	0.803754	hypothetical protein	x
TGME49_035610	0.693642	1.92638	0.84131	2.7772	2.28974	1.21289	ATPase, AAA family domain-containing protein	x
TGME49_035560	0.59434	4.98113	1.11719	8.38095	4.45864	1.87971	hypothetical protein	x
TGME49_035350	0.436834	1.84059	0.690673	4.21348	2.66492	1.58109	hypothetical protein	x
TGME49_034970	0.330787	0.78	0.408754	2.35801	1.90824	1.2357	Tyrosine kinase-like (TKL) protein	x
TGME49_034920	0.0910138	0.589006	0.135006	6.47161	4.36281	1.48336	hypothetical protein	x
TGME49_034500	0.295553	0.718447	0.31638	2.43085	2.27083	1.07047	phenylalanyl tRNA synthetase isoform, putative	x
TGME49_034490	0.283233	1.41125	0.308693	4.98265	4.57169	1.08989	hypothetical protein	x
TGME49_034390	0.161209	0.88454	0.31849	5.48691	2.77729	1.97563	hypothetical protein	x
TGME49_034380	0.0523995	0.216172	0.0416812	4.12546	5.18632	0.795451	hypothetical protein	x
TGME49_034190	0.151423	0.830649	0.1801	5.48563	4.61215	1.18939	glycine hydroxymethyltransferase, putative	x
TGME49_037470	0.316722	1.52669	0.434199	4.82027	3.51609	1.37092	aminomethyltransferase, mitochondrial, putative	x
TGME49_036580	0.248435	0.666837	0.192785	2.68416	3.45897	0.775997	60S ribosomal protein L7a, putative	x
TGME49_035970	0.231257	1.46679	0.266833	6.34266	5.49702	1.15384	eukaryotic translation initiation factor 2 gamma subunit, putative	x
TGME49_035540	0.288386	1.87478	0.293363	6.50096	6.39067	1.01726	translation initiation factor 2 beta, putative	x
TGME49_035140	0.16586	1.13134	0.224697	6.82106	5.03496	1.35474	hypothetical protein	x
TGME49_037140	0.227273	1.97753	0.346341	8.70112	5.70976	1.5239	ethylene inducible protein, putative	x
TGME49_029630	0.0708899	0.388755	0.0852086	5.48392	4.56239	1.20199	protein kinase (incomplete catalytic triad)	x
TGME49_029510	0.322581	1.06452	0.31768	3.3	3.35091	0.984807	hypothetical protein	x
TGME49_032490	0.0637037	0.0959302	0.0646492	1.50588	1.48386	1.01484	hypothetical protein	x
TGME49_030160	0.0812113	0.174204	0.090767	2.14507	1.91924	1.11767	hypothetical protein	x
TGME49_030840	0.147901	0.508594	0.200746	3.43875	2.53352	1.3573	hypothetical protein	x
TGME49_033850	0.462766	3.28571	0.565022	7.10016	5.81519	1.22097	hypothetical protein	x
TGME49_033390	0.133741	0.306894	0.181225	2.29469	1.69344	1.35505	hypothetical protein	x
TGME49_031460	0.775	2.8192	0.777372	3.63768	3.62658	1.00306	hypothetical protein	x
TGME49_031130	0.287785	1.95	0.400662	6.7759	4.86694	1.39223	hypothetical protein	x
TGME49_033930	0.183144	1.42857	0.279359	7.80025	5.11374	1.52535	poly(A)-specific ribonuclease, putative	x
TGME49_033870	0.0305716	0.186104	0.0249896	6.0875	7.44727	0.817413	hypothetical protein	x
TGME49_033720	0.132184	0.423892	0.224824	3.20684	1.88544	1.70085	RNA polymerase, putative	x
TGME49_033540	0.396349	1.7551	0.631965	4.42817	2.77721	1.59446	integral membrane transporter	x
TGME49_033520	0.0615836	0.321442	0.100312	5.2196	3.20442	1.62888	ATP-dependent RNA helicase, putative	x
TGME49_033470	0.113135	0.532236	0.186466	4.70445	2.85433	1.64818	hypothetical protein	x
TGME49_033410	0.413068	2.68404	0.586172	6.49782	4.57892	1.41907	WD domain, G-beta repeat-containing protein	x
TGME49_033380	0.0268638	0.0985814	0.0390471	3.66967	2.52468	1.45352	hypothetical protein	x
TGME49_033340	0.132677	0.750603	0.150785	5.65739	4.97798	1.13648	hypothetical protein	x
TGME49_033260	0.447368	2.38509	0.472822	5.33138	5.04438	1.0569	GTP-binding protein, putative	x
TGME49_033190	0.233184	1.70069	0.277344	7.29336	6.13208	1.18938	hypothetical protein, conserved	x
TGME49_033140	0.134047	1.00334	0.162492	7.48497	6.17467	1.21221	deoxyuridine 5'-triphosphate nucleotidohydrolase, putative	x
TGME49_033130	0.0357143	0.276823	0.0498512	7.75105	5.55299	1.39583	adenosine transporter, putative	x
TGME49_032810	0.178539	0.816901	0.257947	4.57547	3.16693	1.44477	erv1 / Alr family domain-containing protein	x
TGME49_032760	0.146516	0.736842	0.136444	5.0291	5.40032	0.931259	protein phosphatase inhibitor 2, putative	x
TGME49_032670	0.107339	0.390063	0.108275	3.63392	3.60253	1.00871	hypothetical protein, conserved	x
TGME49_032600	0.0335148	0.148251	0.0489653	4.42346	3.02768	1.46101	patatin-like phospholipase domain-containing protein	x
TGME49_032520	0.0770031	0.477046	0.0614224	6.19515	7.76664	0.797661	brix domain-containing protein	x
TGME49_032390	0.111801	0.305556	0.120548	2.73302	2.53472	1.07823	RNA 3' terminal phosphate cyclase, putative	x
TGME49_032380	0.217844	0.727723	0.251268	3.34057	2.89621	1.15343	WD-40 repeat protein, putative	x
TGME49_032000	0.0194909	0.147575	0.0348647	7.57151	4.2328	1.78877	hypothetical protein	x
TGME49_031960	0.0151733	0.097797	0.0353523	6.44534	2.76636	2.3299	ppg3, putative	x
TGME49_031910	0.153862	1.5868	0.179421	10.3131	8.84398	1.16612	ATP synthase gama chain, putative	x
TGME49_031750	0.0567823	0.490909	0.0807601	8.64545	6.07861	1.42228	hypothetical protein	x
TGME49_031600	0.27807	1.2475	0.317761	4.48628	3.9259	1.14274	importin, putative	x
TGME49_031430	0.26264	1.07006	0.275676	4.07426	3.8816	1.04963	oligosaccharyl transferase STT3, putative	x
TGME49_031240	0.162455	0.949537	0.254438	5.84493	3.7319	1.56621	chromatin assembly factor 1 subunit, putative	x
TGME49_031170	0.274615	1.62687	0.296053	5.92416	5.49519	1.07806	chromosome condensation protein, putative	x
TGME49_031150	0.107784	0.568849	0.185629	5.27765	3.06444	1.72222	hypothetical protein	x
TGME49_031120	0.304703	1.58519	0.420677	5.20239	3.76817	1.38061	ribosomal protein S11, putative	x
TGME49_031020	0.072381	0.231084	0.091791	3.19261	2.5175	1.26817	hypothetical protein	x
TGME49_030710	0.110341	0.430841	0.11521	3.90461	3.73961	1.04412	ATPase, AAA family domain-containing protein	x
TGME49_030630	0.094306	0.453947	0.125	4.81356	3.63158	1.32547	hypothetical protein	x
TGME49_030580	0.170152	1.47862	0.253555	8.69001	5.83158	1.49016	hypothetical protein	x
TGME49_030550	0.833333	1	0.4	1.2	2.5	0.48	adenylyl cyclase, putative	x
TGME49_030420	0.268049	1.41767	0.290823	5.28886	4.8747	1.08496	calcium-transporting ATPase, putative	x
TGME49_030170	0.0684507	0.386731	0.112527	5.64977	3.4368	1.64391	hypothetical protein, conserved	x
TGME49_030060	0.0469799	0.385675	0.0668882	8.20937	5.76596	1.42376	acetyltransferase domain-containing protein	x
TGME49_029990	0.165182	1.87398	0.180624	11.3449	10.3751	1.09348	TCP-1/cpn60 family chaperonin, putative	x
TGME49_029930	0.152877	0.73195	0.154959	4.78784	4.7235	1.01362	p25-alpha domain-containing protein	x
TGME49_029460	0.387185	0.769003	0.512	1.98614	1.50196	1.32237	SNF2 family helicase, putative	x
TGME49_029290	0.301775	1.33333	0.311111	4.4183	4.28571	1.03094	kelch motif domain-containing protein	x
TGME49_029180	0.204722	1.4494	0.279624	7.07984	5.18339	1.36587	importin beta-3 subunit, putative	x
TGME49_028990	0.572785	1	0.495614	1.74586	2.0177	0.865271	zinc finger (CCCH type) protein, putative	x
TGME49_033830	0.353147	2.40741	0.520661	6.81702	4.62375	1.47435	hypothetical protein, conserved	x
TGME49_033350	0.248474	2.02918	0.258335	8.16657	7.85485	1.03968	nuclear transport factor 2, putative	x
TGME49_033100	0.195719	1.55297	0.262643	7.9347	5.91285	1.34194	prohibitin, putative	x
TGME49_032960	0.48538	1.98457	0.557302	4.0887	3.56104	1.14818	2OG-Fe(II) oxygenase family protein	x
TGME49_032440	0.171411	0.994668	0.183648	5.80283	5.41616	1.07139	hypothetical protein	x
TGME49_031040	0.269956	1.11466	0.340796	4.12904	3.27076	1.26241	exosome complex exonuclease, putative	x
TGME49_030450	0.144416	0.960635	0.237993	6.65187	4.0364	1.64797	GMP synthase, putative	x
TGME49_030050	0.283019	0.893491	0.304924	3.157	2.93021	1.0774	ribosomal protein L3p, putative	x
TGME49_031890	0.142599	1.26944	0.165675	8.90218	7.66224	1.16183	3-oxoacyl-(acyl-carrier-protein) synthase III family protein, putative	x
TGME49_025090	0.115559	0.426829	0.1275	3.69361	3.34768	1.10333	hypothetical protein, conserved	x
TGME49_027140	0.659193	2.88889	0.869969	4.38246	3.32068	1.31975	hypothetical protein	x
TGME49_024620	0.539702	3.10159	0.724568	5.74686	4.28061	1.34253	hypothetical protein	x
TGME49_024590	0.303942	1.53204	0.410016	5.04056	3.73653	1.34899	hypothetical protein	x
TGME49_028250	0.30203	1.05934	0.288462	3.5074	3.67239	0.955074	elongation factor Tu GTP-binding domain-containing protein	x
TGME49_028190	0.0884096	0.383542	0.131201	4.33824	2.92331	1.48401	eukaryotic translation initiation factor 3 subunit 5, putative	x
TGME49_028180	0.299145	1.47241	0.358608	4.92205	4.1059	1.19878	cytochrome C oxidase assembly factor COX15, putative	x
TGME49_028150	0.0319688	0.252388	0.0521841	7.89481	4.83649	1.63234	hypothetical protein	x
TGME49_028110	0.423938	1.4629	0.528182	3.45074	2.76969	1.24589	hypothetical protein	x
TGME49_028100	0.156724	0.987613	0.209813	6.30162	4.7071	1.33875	hypothetical protein	x
TGME49_028070	0.240768	1.81395	0.256898	7.53403	7.061	1.06699	hypothetical protein	x
TGME49_027950	0.345869	1.60576	0.36474	4.64267	4.40247	1.05456	zinc metalloprotease 2, putative	x
TGME49_027830	0.204661	0.908772	0.323905	4.44039	2.80567	1.58265	mitochondrial import inner membrane translocase TIM44, putative	x
TGME49_027670	0.376489	1.98349	0.455352	5.26839	4.35595	1.20947	hypothetical protein	x
TGME49_027440	0.261661	0.915033	0.224907	3.49702	4.06849	0.859536	hypothetical protein, conserved	x
TGME49_027420	0.199466	1.19149	0.336455	5.9734	3.5413	1.68678	lytB domain-containing protein	x
TGME49_027390	0.0716783	0.411111	0.0724191	5.7355	5.67683	1.01033	hypothetical protein	x
TGME49_027260	0.440828	1.01266	0.705701	2.29717	1.43497	1.60085	RIO1 family domain-containing protein	x
TGME49_027060	1.05886	6.64426	1.64417	6.27491	4.04111	1.55277	hypothetical protein	x
TGME49_026920	0.0311558	0.282477	0.0742734	9.0666	3.8032	2.38394	hypothetical protein	x
TGME49_026890	0.0119048	0.142857	0.0280255	12	5.0974	2.35414	hypothetical protein	x
TGME49_026720	0.130196	0.575758	0.145863	4.42223	3.94726	1.12033	translin, putative	x
TGME49_026280	0.0897036	0.241393	0.124656	2.69101	1.93647	1.38965	hypothetical protein, conserved	x
TGME49_026270	0.228814	1.94318	0.271471	8.49242	7.15798	1.18643	hypothetical protein	x
TGME49_026240	0.288967	1.47887	0.367311	5.1178	4.02621	1.27112	zinc finger protein, putative	x
TGME49_025990	0.345769	1.45856	0.438302	4.21832	3.32776	1.26762	malonyl CoA-acyl carrier protein transacylase, putative	x
TGME49_025980	0.207617	0.885584	0.215739	4.26547	4.10487	1.03912	hypothetical protein	x
TGME49_025880	0.322777	1.07473	0.346084	3.32964	3.10541	1.07221	UDP-glucose 4-epimerase, putative	x
TGME49_025430	0.182336	0.566667	0.304945	3.10781	1.85826	1.67243	gtr1/ragA G protein domain-containing protein	x
TGME49_025170	0.396285	0.679012	0.235789	1.71345	2.87974	0.595	hypothetical protein	x
TGME49_024970	0.154459	0.258233	0.140356	1.67185	1.83984	0.908694	Nucleolar protein,Nop52 domain containing protein	x
TGME49_024950	0.264432	0.966667	0.388083	3.65563	2.49088	1.46761	CAM kinase, CDPK family TgTOXPK2	x
TGME49_024870	0.0670478	0.384266	0.0684564	5.73122	5.6133	1.02101	hypothetical protein	x
TGME49_024600	0.562724	2.30038	0.798928	4.08794	2.87933	1.41975	GTP-binding protein, putative	x
TGME49_024260	0.145581	0.623566	0.174493	4.28328	3.57359	1.1986	PHD-finger domain-containing protein	x
TGME49_023990	0.0702314	0.40959	0.115906	5.832	3.5338	1.65035	hypothetical protein	x
TGME49_023710	0.239745	1.27078	0.300045	5.30056	4.2353	1.25152	N-terminal acetyltransferase complex subunit NARG1, putative	x
TGME49_023670	0.991338	0.935129	0.910094	0.9433	1.02751	0.918046	inositol monophosphatase domain-containing protein	x
TGME49_023390	0.196414	1.09114	0.235025	5.55531	4.64267	1.19658	sec63 domain-containing DEAD/DEAH box helicase, putative	x
TGME49_023260	0.635897	1.5	0.67147	2.35887	2.23391	1.05594	hypothtetical protein, conserved	x
TGME49_026960	0.226526	1.10337	0.244637	4.87084	4.51024	1.07995	phosphofructokinase, putative	x
TGME49_024900	0.098578	1.28744	0.127108	13.0601	10.1287	1.28942	adenylate kinase, putative	x
TGME49_024860	0.228155	0.954806	0.471624	4.1849	2.02451	2.06712	exosome complex exonuclease, putative	x
TGME49_028490	0.234086	1.48649	0.235294	6.35017	6.31757	1.00516	hypothetical protein, conserved	x
TGME49_027970	0.030954	0.25416	0.0343261	8.21091	7.40429	1.10894	DNA-binding protein HU, putative	x
TGME49_028300	0.346711	1.90847	0.452206	5.50451	4.22037	1.30427	hypothetical protein	x
TGME49_027150	0.205516	0.508518	0.192573	2.47434	2.64065	0.937018	glutaredoxin, putative	x
TGME49_027340	0.253731	0.266667	0.257246	1.05098	1.03662	1.01385	hypothetical protein	x
TGME49_027350	0.0722186	0.322581	0.107458	4.46672	3.00193	1.48795	hypothetical protein	x
TGME49_027430	0.359375	1.37879	0.487037	3.83663	2.83097	1.35523	hypothetical protein	x
TGME49_026420	0.268484	1.46169	0.332761	5.44424	4.39262	1.23941	oligoendopeptidase F, putative	x
TGME49_026470	0.0236718	0.120802	0.0309129	5.10318	3.90781	1.30589	hypothetical protein	x
TGME49_026480	0.617143	1.625	0.688057	2.6331	2.36172	1.11491	DNA topoisomerase III alpha, putative	x
TGME49_026520	0.169067	0.783082	0.291367	4.63179	2.68762	1.72338	hypothetical protein	x
TGME49_026560	0.38565	2.08874	0.51582	5.41615	4.04935	1.33753	zinc finger (CCCH type) protein, putative	x
TGME49_026000	0.172351	1.41162	0.212065	8.1904	6.65654	1.23043	ATP synthase, putative	x
TGME49_025310	0.229845	1.25685	0.272971	5.46827	4.60435	1.18763	ARF1-directed GTPase-activating protein, putative	x
TGME49_025500	0.0885519	0.671041	0.110284	7.57794	6.08465	1.24542	hypothetical protein	x
TGME49_025580	0.104457	0.394231	0.166855	3.7741	2.36272	1.59735	26S Proteasome non-ATPase regulatory subunit 9, putative	x
TGME49_025930	0.175872	1.07145	0.175631	6.09221	6.10057	0.998629	triosephosphate isomerase, putative	x
TGME49_025800	0.13587	0.591304	0.133285	4.352	4.4364	0.980976	ABC transporter, putative	x
TGME49_025710	0.185792	1.21803	0.311224	6.55588	3.91368	1.67512	mitochondrial import inner membrane translocase subunit Tim17 domain-contraining protein	x
TGME49_024290	0.565846	1.05479	0.582954	1.8641	1.8094	1.03023	zinc finger DHHC domain-containing protein	x
TGME49_026550	0.0720918	0.473404	0.0910502	6.56669	5.19938	1.26298	hypothetical protein, conserved	x
TGME49_025050	0.0220122	0.0376991	0.0233635	1.71265	1.61359	1.06139	adenosylhomocysteinase, putative	x
TGME49_028170	0.0231499	0.166529	0.0411281	7.19351	4.04902	1.7766	serine/threonine protein phosphatase, putative	x
TGME49_021970	0.178832	0.419355	0.248908	2.34496	1.68478	1.39185	hypothetical protein	x
TGME49_022030	0.283988	1.61446	0.422658	5.68495	3.81977	1.4883	hypothetical protein	x
TGME49_022930	0.231429	0.675	0.208122	2.91667	3.24329	0.899292	hypothetical protein	x
TGME49_023150	0.545349	2.05974	0.647773	3.77692	3.17972	1.18781	hypothetical protein	x
TGME49_023060	0.424939	1.72014	0.461022	4.04797	3.73115	1.08491	MORN repeat-containing protein	x
TGME49_023040	0.0457711	0.746838	0.0497911	16.3168	14.9994	1.08783	hypothetical protein, conserved	x
TGME49_023020	0.0460358	0.257589	0.0486147	5.5954	5.29858	1.05602	coproporphyrinogen oxidase, putative	x
TGME49_022890	0.262959	1.04911	0.362441	3.98963	2.89456	1.37832	phosphoserine phosphatase, putative	x
TGME49_022400	0.253104	1.04939	0.387755	4.14608	2.70632	1.532	hypothetical protein	x
TGME49_022300	0.0623819	0.622951	0.052349	9.98609	11.9	0.83917	hypothetical protein	x
TGME49_022230	0.115968	0.192118	0.134791	1.65665	1.42531	1.16231	hypothetical protein	x
TGME49_022170	0.0345444	0.0964146	0.04172	2.79104	2.31099	1.20772	dense-granule antigen DG32, putative	x
TGME49_022090	0.662289	2.17241	0.761223	3.28016	2.85385	1.14938	hypothetical protein	x
TGME49_022070	0.211957	1.15672	0.290698	5.45733	3.9791	1.3715	elongation factor 1-alpha, putative	x
TGME49_022060	0.230277	0.666667	0.21288	2.89506	3.13165	0.924452	hypothetical protein	x
TGME49_022040	0.21542	1.02424	0.249571	4.75464	4.10401	1.15854	mog1 protein, putative	x
TGME49_022020	0.216918	1.98885	0.381939	9.16866	5.20724	1.76075	phosphoglycerate kinase, putative	x
TGME49_021920	2.34637	3.42264	2.09556	1.4587	1.63329	0.893106	hypothetical protein	x
TGME49_021670	0.220628	1.83608	0.276166	8.32209	6.64848	1.25173	transcription elongation factor FACT 140 kDa, putative	x
TGME49_021440	0.0371703	0.0278075	0.0380835	0.748111	0.730171	1.02457	hypothetical protein	x
TGME49_021410	0.274137	1.55215	0.365566	5.66195	4.24587	1.33352	actin, putative	x
TGME49_021350	70.181	188.108	59.5136	2.68033	3.16076	0.848002	hypothetical protein	x
TGME49_020940	0.739777	2.33824	0.958984	3.16073	2.43824	1.29632	ribosomal RNA large subunit methyltransferase J, putative	x
TGME49_020890	0.0805418	0.737878	0.120854	9.16142	6.10551	1.50052	hypothetical protein	x
TGME49_020870	0.14875	0.725062	0.131034	4.87436	5.53336	0.880904	hypothetical protein	x
TGME49_020860	0.201295	0.658184	0.262099	3.26974	2.51121	1.30206	DEAD/DEAH box helicase, putative	x
TGME49_022000	0.305134	1.30841	0.364798	4.28799	3.58668	1.19553	ribosome biogenesis protein Brix, putative	x
TGME49_023130	1.93038	4.67317	1.57207	2.42086	2.97262	0.814385	hypothetical protein	x
TGME49_023140	0.253307	1.41473	0.343062	5.58504	4.12383	1.35433	multisynthetase complex auxiliary component p43, putative	x
TGME49_022270	0.203704	0.744681	0.207483	3.65571	3.58912	1.01855	hypothetical protein	x
TGME49_022220	0.0811803	0.792276	0.0808225	9.75947	9.80267	0.995593	articulin 4	x
TGME49_022190	1.03009	3.16667	1.15051	3.07417	2.75241	1.1169	hypothetical protein	x
TGME49_021590	0.162855	0.964522	0.215193	5.92258	4.48212	1.32138	dual-specificity phosphatase, catalytic domain-containing protein	x
TGME49_022860	0.26838	2.22351	0.288488	8.2849	7.70744	1.07492	eukaryotic translation initiation factor 3 subunit 9, putative	x
TGME49_021320	0.143836	1.04401	0.135508	7.25834	7.7044	0.942103	acetyl-CoA carboxylase, putative	x
TGME49_021330	0.809241	7.64286	0.794007	9.44448	9.62567	0.981176	DNA gyrase subunit A, putative	x
TGME49_020250	0.24457	1.78571	0.272727	7.30143	6.54762	1.11513	chloride channel, nucleotide-sensitive, 1A, putative	x
TGME49_020450	0.174041	0.203125	0.153318	1.16711	1.32486	0.880929	ribonuclease H, putative	x
TGME49_020540	0.0919037	0.450746	0.122146	4.90455	3.69022	1.32907	hypothetical protein	x
TGME49_020470	0.0577778	0.301767	0.112599	5.22289	2.68001	1.94884	RNase H, putative	x
TGME49_020380	0.0572359	0.370693	0.0901587	6.47658	4.11156	1.57521	hypothetical protein	x
TGME49_020350	0.172558	0.667227	0.227377	3.86668	2.93445	1.31769	lysyl-tRNA synthetase, putative	x
TGME49_020600	0.552093	0.408456	0.416563	0.739831	0.980536	0.754517	hypothetical protein, conserved	x
TGME49_020140	0.196154	0.56	0.20438	2.8549	2.74	1.04194	calmodulin, putative	x
TGME49_020100	0.0656328	0.386021	0.0939502	5.88152	4.10878	1.43145	phosphoribosylpyrophosphate synthetase, putative	x
TGME49_019140	0.164897	1.26173	0.189238	7.6516	6.6674	1.14761	elongation factor 1, putative	x
TGME49_019700	0.259708	1.27409	0.312173	4.90587	4.08137	1.20201	DNA replication licensing factor, putative	x
TGME49_019200	0.270655	1.54724	0.292958	5.71664	5.28144	1.0824	DEAD/DEAH box RNA helicase, putative	x
TGME49_019260	0.187929	0.794078	0.189346	4.22542	4.1938	1.00754	cation-transporting ATPase, putative	x
TGME49_019310	0.194033	1.12998	0.250465	5.82364	4.51151	1.29084	heat shock protein, putative	x
TGME49_019640	0.276389	1.73952	0.362694	6.29374	4.79611	1.31226	hypothetical protein	x
TGME49_019150	0.279651	0.598326	0.30188	2.13955	1.982	1.07949	krr1 family, zinc finger-containing protein	x
TGME49_018280	0.314445	1.34129	0.341364	4.26556	3.9292	1.08561	eukaryotic porin domain-containing protein	x
TGME49_018580	0.392175	2.09091	0.343607	5.33158	6.08518	0.876157	RNA methyltransferase, TrmH family domain-containing protein	x
TGME49_018730	0.034498	0.376196	0.0787282	10.9048	4.77841	2.28211	hypothetical protein	x
TGME49_018840	0.188029	0.944444	0.238398	5.02287	3.96163	1.26788	mismatch repair protein, putative	x
TGME49_018920	0.263129	1.39454	0.272582	5.29983	5.11605	1.03592	proteasome subunit beta type 5, putative	x
TGME49_019870	0.228103	1.21206	0.261643	5.31363	4.63247	1.14704	DNA replication licensing factor, putative	x
TGME49_019540	0.213796	2.21153	0.233829	10.3441	9.45791	1.0937	alanyl-tRNA synthetase, putative	x
TGME49_019100	0.126538	0.496183	0.152422	3.92123	3.25533	1.20455	cyclin-dependent kinase, putative	x
TGME49_018950	0.148244	0.860539	0.186655	5.80486	4.61031	1.25911	hypothetical protein	x
TGME49_018570	0.820601	1.27351	1.00499	1.55192	1.26719	1.2247	hypothetical protein	x
TGME49_018250	0.445645	1.14815	0.477327	2.57637	2.40537	1.07109	immunoglobulin-binding protein, putative	x
TGME49_018600	1.75616	2.06	2.40957	1.17301	0.854923	1.37207	hypothetical protein	x
TGME49_018610	0.244629	0.829146	0.320829	3.3894	2.58439	1.31149	UPF0202 family protein	x
TGME49_019520	0.147042	1.15723	0.189683	7.87003	6.10086	1.28999	arginine N-methyltransferase 1	x
TGME49_019190	0.203008	0.97417	0.323253	4.79869	3.01364	1.59232	nuclear movement domain-containing protein	x
TGME49_019080	0.563514	2.55814	0.561404	4.53962	4.55669	0.996256	hypothetical protein	x
TGME49_018780	0.406662	1.1988	0.498318	2.94789	2.40568	1.22539	phosphoserine aminotransferase, putative	x
TGME49_018520	0.154374	0.142757	0.162467	0.92475	0.878685	1.05243	microneme protein MIC6	x
TGME49_017450	0.295423	1.18511	0.409488	4.01157	2.89413	1.38611	REX1 DNA repair domain-containing protein	x
TGME49_017440	0.184864	1.40726	0.290638	7.61241	4.84196	1.57218	hypothetical protein	x
TGME49_017910	0.100491	0.69629	0.146006	6.9289	4.76893	1.45292	DNA polymerase alpha catalytic subunit	x
TGME49_017820	0.224688	1.35781	0.264076	6.04311	5.14176	1.1753	proteasome PCI domain-containing protein	x
TGME49_017740	0.218487	1.41148	0.218335	6.46025	6.46475	0.999304	oxoacyl-ACP reductase, putative	x
TGME49_017690	0.628148	0.855263	0.723618	1.36156	1.18193	1.15199	hypothetical protein	x
TGME49_017680	0.0642077	1.1808	0.103147	18.3903	11.4478	1.60645	hypothetical protein, conserved	x
TGME49_017640	0.0694224	0.457708	0.124786	6.5931	3.66794	1.79749	hypothetical protein	x
TGME49_017580	0.530026	5.64215	0.539768	10.645	10.4529	1.01838	DNA-directed RNA polymerases III, 39 kDa polypeptide, putative	x
TGME49_017500	0.341463	1.78179	0.365254	5.21809	4.87821	1.06967	high mobility group (HMG)box domain-containing protein	x
TGME49_017470	0.0894942	0.0911215	0.100791	1.01818	0.904068	1.12622	hypothetical protein	x
TGME49_017460	0.206823	1.60625	0.289923	7.76627	5.54025	1.40179	glutaminyl-tRNA synthetase, putative	x
TGME49_017560	0.24697	1.53875	0.308539	6.23052	4.98721	1.2493	DNA-directed RNA polymerase II, 8.2 kDa polypeptide, putative	x
TGME49_017730	0.318182	1.12308	0.454106	3.52967	2.47316	1.42719	hypothetical protein	x
TGME49_016760	1.26966	3.26625	1.45706	2.57254	2.24167	1.1476	RNA pseudouridylate synthase domain-containing protein	x
TGME49_016270	0.0992647	0.382231	0.0744337	3.85063	5.1352	0.74985	hypothetical protein	x
TGME49_016490	1.35423	8.74684	1.65025	6.45889	5.30032	1.21858	hypothetical protein	x
TGME49_017030	0.0797468	0.158955	0.107843	1.99325	1.47395	1.35232	hypothetical protein, conserved	x
TGME49_017020	0.669056	2.40535	0.826053	3.59514	2.91186	1.23465	ATPase, AFG1 family domain-containing protein	x
TGME49_016950	0.242706	0.663934	0.305894	2.73555	2.17047	1.26035	pre-mRNA splicing factor RNA helicase, putative	x
TGME49_016900	0.160052	1.45711	0.262422	9.10397	5.55253	1.63961	hypothetical protein, conserved	x
TGME49_016870	0.408097	1.96454	0.57277	4.8139	3.42989	1.40351	excision repair protein rad15, putative	x
TGME49_016850	0.0819672	1.18182	0.115	14.4182	10.2767	1.403	hypothetical protein	x
TGME49_016780	0.268939	1.7875	0.33609	6.64648	5.31851	1.24969	hypothetical protein	x
TGME49_016740	0.0905263	0.569948	0.149923	6.29594	3.80161	1.65612	hypothetical protein	x
TGME49_016730	0.21024	1.61704	0.217463	7.69138	7.43592	1.03435	DNA replication licensing factor, putative	x
TGME49_016590	0.159571	0.986576	0.24165	6.18269	4.08267	1.51438	transportin, putative	x
TGME49_016480	0.0350877	0.0413223	0.0457797	1.17769	0.902634	1.30472	NMD3 protein	x
TGME49_016210	0.0726073	0.478163	0.0825413	6.58562	5.79302	1.13682	hypothetical protein	x
TGME49_016110	0.235592	0.823529	0.264218	3.49558	3.11686	1.12151	hypothetical protein	x
TGME49_016050	0.275362	1.68797	0.287516	6.13	5.87088	1.04414	ankyrin repeat containing protein / TPR domain-containing protein	x
TGME49_015990	0.42545	1.69737	0.491323	3.98958	3.45469	1.15483	helicase, putative	x
TGME49_015930	0.329114	1.39493	0.307692	4.23843	4.53351	0.934911	hypothetical protein	x
TGME49_016010	0.361491	1.28906	0.468894	3.56596	2.74916	1.29711	50S ribosomal protein L24, putative	x
TGME49_016410	0.591261	0.793233	0.664219	1.3416	1.19423	1.12339	hypothetical protein, conserved	x
TGME49_016820	0.138795	0.845139	0.169382	6.08912	4.98954	1.22038	transmembrane domian-containing protein	x
TGME49_016390	0.258672	1.15156	0.352694	4.45183	3.26505	1.36348	RNA methyltransferase, putative	x
TGME49_016120	0.195848	0.597884	0.216374	3.05279	2.76319	1.10481	hypothetical protein	x
TGME49_015390	0.170663	0.413793	0.175689	2.42462	2.35525	1.02945	Tim10/DDP family zinc finger containing protein	x
TGME49_014310	0.0288066	0.232591	0.0463809	8.07424	5.01481	1.61008	hypothetical protein	x
TGME49_014290	0.180471	1.45012	0.231647	8.03519	6.26004	1.28357	intracellular protease, putative	x
TGME49_014170	0.315846	1.22973	0.33723	3.89345	3.64656	1.06771	hypothetical protein	x
TGME49_014210	0.190663	1.45699	0.277929	7.64168	5.24229	1.4577	centromere/microtubule binding protein, putative	x
TGME49_014200	0.170162	1.19625	0.264888	7.03008	4.51606	1.55669	WD-40 repeat protein, putative	x
TGME49_015430	0.152174	1.05225	0.185117	6.91478	5.68423	1.21649	hypothetical protein	x
TGME49_014150	0.144852	0.924092	0.230984	6.37958	4.00067	1.59463	mitochondrial import inner membrane translocase subunit, putative	x
TGME49_014270	0.272435	1.06446	0.28407	3.9072	3.74717	1.04271	translation initiation factor IF-2, putative	x
TGME49_014540	0.298479	0.406977	0.215264	1.3635	1.89059	0.721204	hypothetical protein	x
TGME49_015740	0.541818	3.05735	0.784733	5.64277	3.89604	1.44833	hypothetical protein, conserved	x
TGME49_015700	0.262639	1.00079	0.325985	3.81051	3.07004	1.24119	phosphatidylinositol 3-kinase, putative	x
TGME49_015510	0.0960307	0.21875	0.154489	2.27792	1.41596	1.60874	S-adenosyl-methyltransferase mraW, putative	x
TGME49_015490	0.0272839	0.128996	0.0328489	4.72791	3.92695	1.20397	transporter, major facilitator family domain containing protein	x
TGME49_015440	0.2576	2.01923	0.342761	7.83863	5.89108	1.33059	zinc finger (C3HC4 RING finger) protein, putative	x
TGME49_015370	0.0834739	0.375	0.100731	4.49242	3.72278	1.20674	hypothetical protein	x
TGME49_015160	0.039504	0.206944	0.0444179	5.23854	4.65902	1.12439	hypothetical protein	x
TGME49_015030	0.120073	1.0555	0.210439	8.79047	5.01571	1.75259	helicase associated domain-containing protein	x
TGME49_014970	0.228797	1.83928	0.27343	8.03892	6.72668	1.19508	DNA replication licensing factor, putative	x
TGME49_014870	0.109453	0.311793	0.0813008	2.84866	3.83506	0.742794	ribosomal protein L9, N-terminal domain protein	x
TGME49_014850	0.494033	2.92391	0.686782	5.91845	4.25741	1.39015	1-deoxy-D-xylulose 5-phosphate reductoisomerase, putative	x
TGME49_014790	0.0718486	0.88138	0.134064	12.2672	6.57431	1.86593	mitochondrial glycoprotein domain-containing protein	x
TGME49_014780	0.275176	0.670588	0.194175	2.43695	3.45353	0.705639	bis(5'-nucleosyl)-tetraphosphatase (asymmetrical), putative	x
TGME49_014760	0.306265	3.13333	0.403509	10.2308	7.76522	1.31752	D-3-phosphoglycerate dehydrogenase, putative	x
TGME49_014580	0.868852	1.33607	0.998497	1.53774	1.33808	1.14921	protein antigen, putative	x
TGME49_014560	0.198758	1.33527	0.248734	6.71806	5.36825	1.25144	hypothetical protein	x
TGME49_014370	0.232635	0.456468	0.239964	1.96216	1.90224	1.0315	hypothetical protein	x
TGME49_014350	0.195084	0.543902	0.204537	2.78804	2.65918	1.04845	GTP binding protein, putative	x
TGME49_015450	0.0182768	0.391129	0.0210136	21.4003	18.6131	1.14974	aquaporin	x
TGME49_015260	0.351439	1.46721	0.390421	4.17487	3.75803	1.11092	carbamoyl phosphate synthetase II	x
TGME49_014940	0.102964	0.858425	0.146375	8.33713	5.86458	1.42161	MIC2-associated protein M2AP	x
TGME49_014820	0.0898662	0.574283	0.167658	6.39043	3.42532	1.86564	DNA repair enzyme, putative	x
TGME49_014320	0.0375666	0.222998	0.0441555	5.93607	5.05029	1.17539	facilitative glucose transporter, putative	x
TGME49_013470	0.105392	0.323529	0.060241	3.06977	5.37059	0.571589	hypothetical protein	x
TGME49_012940	0.356048	1.51852	0.443411	4.26493	3.42463	1.24537	hypothetical protein	x
TGME49_013010	0.290984	2.61111	0.294501	8.9734	8.86623	1.01209	hypothetical protein	x
TGME49_013570	0.214678	1.29391	0.248326	6.02723	5.21054	1.15674	hypothetical protein	x
TGME49_013600	0.355224	1.38889	0.368317	3.9099	3.77091	1.03686	hypothetical protein	x
TGME49_013730	0.20036	0.21413	0.198093	1.06872	1.08096	0.988682	lanthionine synthetase C-like protein 1, putative	x
TGME49_013770	0.261103	1.26463	0.301117	4.84341	4.19979	1.15325	RNA helicase, putative	x
TGME49_013970	0.272021	1.55182	0.295813	5.70477	5.24593	1.08747	NOL1/NOP2/sun family domain-containing protein	x
TGME49_013740	0.368735	1.12381	0.424982	3.04774	2.64437	1.15254	methyltransferase domain containing protein	x
TGME49_013410	0.14417	1.17853	0.170285	8.17456	6.92092	1.18114	small nuclear ribonucleoprotein F, putative	x
TGME49_013060	0.0910816	0.166667	0.0963773	1.82986	1.72931	1.05814	WD domain-containing protein	x
TGME49_013000	0.699115	2.9187	0.705081	4.17485	4.13953	1.00853	activator 1 36 kDa, putative	x
TGME49_012990	0.310424	1.16667	0.384881	3.7583	3.03124	1.23986	hypothetical protein, conserved	x
TGME49_012920	0.148765	0.586242	0.165259	3.94072	3.54742	1.11087	hypothetical protein	x
TGME49_013420	0.568627	3.49443	0.780449	6.14538	4.47747	1.37251	hypothetical protein, conserved	x
TGME49_012300	0.10902	0.638618	0.141398	5.85782	4.51644	1.297	hypothetical protein	x
TGME49_012190	0.205339	0.539085	0.211244	2.62534	2.55196	1.02876	RNA recognition motif domain containing protein	x
TGME49_011900	0.0755668	0.222222	0.0858586	2.94074	2.58824	1.1362	hypothetical protein	x
TGME49_012250	0.129115	0.747975	0.201254	5.79307	3.71657	1.55871	XPG N-terminal domain containing protein	x
TGME49_011730	0.13806	0.542367	0.121561	3.9285	4.46167	0.880498	SET domain-containing protein	x
TGME49_011690	0.358903	1.81221	0.460894	5.0493	3.93194	1.28417	ATP-dependent helicase, putative	x
TGME49_011480	0.290862	0.386364	0.314427	1.32834	1.22879	1.08102	GTP-binding protein EngA , putative	x
TGME49_011410	0.529718	1.83146	0.567568	3.45742	3.22686	1.07145	hypothetical protein, conserved	x
TGME49_011400	0.270958	1.93548	0.354588	7.14311	5.4584	1.30864	helicase, putative	x
TGME49_011330	1.52332	3.28061	1.71572	2.1536	1.91209	1.12631	methionine aminopeptidase, putative	x
TGME49_010960	0.329008	2.0835	0.398312	6.33268	5.23083	1.21064	replication factor C subunit, putative	x
TGME49_010830	0.0597345	0.584337	0.103659	9.78224	5.63714	1.73532	RIO1 family domain-containing protein	x
TGME49_010700	0.0496397	0.341496	0.0580694	6.87949	5.88083	1.16982	hypothetical protein	x
TGME49_010220	0.15625	1.02844	0.156187	6.58199	6.58466	0.999594	hypothetical protein	x
TGME49_010390	0.0821918	0.373402	0.194366	4.54305	1.92112	2.36479	WD domain, G-beta repeat-containing protein	x
TGME49_010360	0.378553	2.01344	0.50385	5.31878	3.99611	1.33099	DEAD/DEAH box helicase, putative	x
TGME49_010310	0.00441501	0.0290352	0.0231884	6.57646	1.25214	5.25217	hypothetical protein	x
TGME49_009970	0.354413	1.57303	0.397915	4.43842	3.95319	1.12275	gamma-tubulin complex component 4, putative	x
TGME49_009630	1.01562	1.86429	0.927869	1.8356	2.00921	0.913594	hypothetical protein	x
TGME49_009680	0.35324	1.73342	0.651072	4.90721	2.66241	1.84314	hypothetical protein	x
TGME49_009010	0.672289	0.85034	0.68997	1.26484	1.23243	1.0263	elongation factor TS, putative	x
TGME49_007930	0.128364	1.15159	0.158562	8.97124	7.26268	1.23525	phosphatidylethanolamine-binding protein, putative	x
TGME49_008060	0.287603	1.86111	0.484429	6.4711	3.84187	1.68437	ABC transporter, putative	x
TGME49_007800	0.230248	0.877141	0.330422	3.80954	2.65461	1.43507	hypothetical protein	x
TGME49_009720	0.115537	0.662759	0.110294	5.73636	6.00902	0.954625	hypothetical protein	x
TGME49_009640	0.373016	0.258621	0.209821	0.693324	1.23258	0.5625	hypothetical protein	x
TGME49_009550	0.390663	0.944444	0.591102	2.41754	1.59777	1.51307	hypothetical protein	x
TGME49_009440	0.0927556	0.117062	0.0866551	1.26205	1.3509	0.934231	hypothetical protein	x
TGME49_009420	0.0461578	0.132477	0.0811639	2.87009	1.63222	1.7584	hypothetical protein	x
TGME49_009240	0.632184	2.125	0.730263	3.36136	2.90991	1.15514	hypothetical protein, conserved	x
TGME49_009140	0.202572	0.970588	0.221667	4.79132	4.37859	1.09426	anti-silencing protein 1, putative	x
TGME49_009060	0.26904	1.7	0.390537	6.31877	4.35298	1.4516	thrombospondin type 1 domain-containing protein	x
TGME49_009020	0.898219	4.5	1.14417	5.00992	3.93298	1.27382	hypothetical protein	x
TGME49_008840	0.201909	1.06202	0.26004	5.25987	4.08404	1.28791	ATP-dependent DNA helicase, putative	x
TGME49_008730	0.228713	0.394389	0.351494	1.72438	1.12204	1.53683	hypothetical protein	x
[truncated: 3,393 more rows]
[truncated: 4 more columns]
