# Supplementary material for: Discovery of a Splicing Regulator Required for Cell Cycle Progression
Source: PLoS Genet. 2013 Feb 21;9(2):e1003305. doi: 10.1371/journal.pgen.1003305 (PMC3578776; doi:10.1371/journal.pgen.1003305)
Supplement: Dataset S4 — Proteomic analysis of immunoprecipitated TgRRM1 complex. Details of these experiments and mass-spectrometry analysis can be found in Material and Methods. Mass-spectrometry results of immunoprecipitated complexes from whole cell lysate (WCL, blue border) or nuclear extracts (NE, pink border) are shown. Protein identified in the negative control (mutant 12-109C6) is highlighted in grey. The worksheet contains data entry for Genebank ID (ToxoDB.org), gene product description, molecular weight of the protein in Da, protein identification probability (ID probability), number of unique peptides and unique spectra, number and percentage of unique spectra, and percentage of sequence coverage for each identified protein. (XLSX) [file pgen.1003305.s004.xlsx]

## Sheet: Sheet1
Biological sample	Genebank ID	Description	MW, Da	ID probability	Number of unique peptides	Number of unique spectra	Number of total spectra	Percentage of total spectra	Percentage sequence coverage
Negative Control	TGME49_119920	dihydrolipoamide branched chain transacylase, E2 subunit	55032.2	1	3	3	7	0.0106	0.0647
RRMwt_Myc3_WCL	TGME49_094360	ubiquitin carboxyl-terminal hydrolase;ubiquitin thiolesterase activity;zinc ion binding	64190.2	1	5	5	7	0.0341	0.146
RRMwt_Myc3_WCL	TGME49_044100	putative snoRNA binding domain-containing protein	59853.3	1	1	1	1	0.00488	0.0132
RRMwt_Myc3_WCL	TGME49_109590	ROP1	42669.2	1	3	3	3	0.00148	0.0808
RRMwt_Myc3_WCL	TGME49_072010	nucleolar protein family A;rRNA processing/rRNA binding	20931.6	0.994	1	1	2	0.000846	0.0619
RRMwt_Myc3_WCL	TGME49_003080	RNA recognition motif-containing protein	32684.4	1	1	1	1	0.00346	0.043
RRMwt_Myc3_WCL	TGME49_109740	small nuclear ribonucleoprotein(snRNP)	14410.7	0.997	1	1	1	0.00524	0.0763
RRMwt_Myc3_WCL	TGME49_023390	sec63 domain-containing DEAD/DEAH box helicase	247636	1	14	14	17	0.0483	0.0669
RRMwt_Myc3_WCL	TGME49_031970	pre-mRNA splicing factor PRP8	291855	1	10	10	12	0.0341	0.0488
RRMwt_Myc3_WCL	TGME49_098020	DEAD-box ATP-dependent RNA helicase;snRNP	130970	1	6	6	8	0.0379	0.063
RRMwt_Myc3_WCL	TGME49_098020	DEAD-box ATP-dependent RNA helicase;snRNP	130970	0.995	1	1	1	0.0027	0.0104
RRMwt_Myc3_WCL	TGME49_118140	SART-1 domain; SART-1 is a protein involved in cell cycle arrest and pre-mRNA splicing. It has been shown to be a component of U4/U6 x U5 tri-snRNP complex in human.	97683.2	1	3	3	3	0.00809	0.0521
RRMwt_Myc3_WCL	TGME49_005220	U5 snRNP-associated 102 kDa protein	108152	1	9	9	12	0.0323	0.121
RRMwt_Myc3_WCL	TGME49_086080	U5 small nuclear ribonucleoprotein	113344	1	8	8	16	0.0431	0.0913
RRMwt_Myc3_WCL	TGME49_043540	U4/U6 small nuclear ribonucleoprotein	77278.9	1	3	3	3	0.0117	0.0675
RRMwt_Myc3_WCL	TGME49_003080	RNA recognition motif-containing protein	32684.4	0.999	1	1	1	0.00389	0.043
RRMwt_Myc3_WCL	TGME49_019790	U4/U6 small nuclear ribonucleoprotein	76834.7	1	5	6	7	0.0272	0.101
RRMwt_Myc3_NE	TGME49_109590	ROP1	42669.2	1	5	5	8	0.0146	0.144
RRMwt_Myc3_NE	TGME49_109590	ROP1	42669.2	1	8	8	48	0.0436	0.172
RRMwt_Myc3_NE	TGME49_109590	ROP1	42669.2	1	4	4	9	0.00703	0.144
RRMwt_Myc3_NE	TGME49_109590	ROP1	42669.2	1	3	3	16	0.0224	0.111
RRMwt_Myc3_NE	TGME49_088650	GRA12	47922.7	1	3	3	3	0.0042	0.0872
RRMwt_Myc3_NE	TGME49_110860	U5 snRNP-specific 40 kDa protein (hPrp8-binding)	39273.3	0.999	1	1	1	0.0014	0.0327
RRMwt_Myc3_NE	TGME49_109590	ROP1	42669.2	1	2	2	7	0.0128	0.0783
RRMwt_Myc3_NE	TGME49_109590	ROP1	42669.2	1	3	3	4	0.00546	0.114
RRMwt_Myc3_NE	TGME49_097430	C-terminal duplication domain of Friend of PRMT1	25337.3	1	4	4	13	0.0177	0.225
RRMwt_Myc3_NE	TGME49_110760	protein phosphatase 2C	35464	1	4	4	8	0.0109	0.145
RRMwt_Myc3_NE	TGME49_110760	protein phosphatase 2C	88710.9	0.99	1	1	1	0.00136	0.0477
RRMwt_Myc3_NE	TGME49_097430	C-terminal duplication domain of Friend of PRMT1	25337.3	0.999	1	1	6	0.00706	0.1
RRMwt_Myc3_NE	TGME49_089970	hypothetical protein	24448.9	0.998	2	2	4	0.00112	0.138
RRMwt_Myc3_NE	TGME49_109590	ROP1	42669.2	1	2	2	3	0.000839	0.0884
RRMwt_Myc3_NE	TGME49_072010	nucleolar protein family A;rRNA processing/rRNA binding	20931.6	0.994	1	1	3	0.000839	0.0619
RRMwt_Myc3_NE	TGME49_094980	hypothetical protein(Please check toxoDB EC 2.3.1.48 Histone acetyltransferase?)	29244	1	4	4	9	0.00805	0.307
RRMwt_Myc3_NE	TGME49_003080	RNA recognition motif-containing protein	32684.4	1	4	4	18	0.0161	0.119
RRMwt_Myc3_NE	TGME49_100280	small nuclear ribonucleoprotein	17883.4	0.999	1	2	5	0.00447	0.107
RRMwt_Myc3_NE	TGME49_085760	peptidyl-prolyl cis-trans isomerase H	22971.4	0.986	1	1	1	0.000894	0.0664
RRMwt_Myc3_NE	TGME49_094980	hypothetical protein(Please check toxoDB EC 2.3.1.48 Histone acetyltransferase?)	29244	1	4	4	9	0.00805	0.307
RRMwt_Myc3_NE	TGME49_003080	RNA recognition motif-containing protein	32684.4	1	4	4	18	0.0161	0.119
RRMwt_Myc3_NE	TGME49_085760	peptidyl-prolyl cis-trans isomerase H	22971.4	0.986	1	1	1	0.000894	0.0664
RRMwt_Myc3_NE	TGME49_100280	small nuclear ribonucleoprotein	17883.4	0.999	1	2	5	0.00447	0.107
RRMwt_Myc3_NE	TGME49_089970	hypothetical protein	24448.9	0.998	2	2	3	0.00754	0.138
RRMwt_Myc3_NE	TGME49_109590	ROP1	42669.2	1	2	2	3	0.00756	0.0783
RRMwt_Myc3_NE	TGME49_109740	small nuclear ribonucleoprotein(snRNP)	14410.7	0.999	1	1	1	0.00252	0.0763
RRMwt_Myc3_NE	TGME49_109590	ROP1	42669.2	1	2	2	6	0.00924	0.0783
RRMwt_Myc3_NE	TGME49_109740	small nuclear ribonucleoprotein(snRNP)	14410.7	0.999	1	1	1	0.00154	0.0763
RRMwt_Myc3_NE	TGME49_031140	ribosomal protein RPS25	12167.8	0.994	1	1	1	0.00154	0.111
RRMwt_Myc3_NE	TGME49_023390	sec63 domain-containing DEAD/DEAH box helicase	247636	1	7	7	9	0.0354	0.0359
RRMwt_Myc3_NE	TGME49_031970	pre-mRNA splicing factor PRP8	291855	1	1	1	1	0.00394	0.0059
RRMwt_Myc3_NE	TGME49_098020	DEAD-box ATP-dependent RNA helicase;snRNP	130970	1	3	3	3	0.016	0.0276
RRMwt_Myc3_NE	TGME49_005220	U5 snRNP-associated 102 kDa protein	108152	1	4	4	4	0.0214	0.0508
RRMwt_Myc3_NE	TGME49_086080	U5 small nuclear ribonucleoprotein	113344	1	3	3	3	0.016	0.0377
RRMwt_Myc3_NE	TGME49_043540	U4/U6 small nuclear ribonucleoprotein	77278.9	1	3	3	4	0.0183	0.0675
RRMwt_Myc3_NE	TGME49_019790	U4/U6 small nuclear ribonucleoprotein	76834.7	1	3	4	5	0.0228	0.0663
RRMwt_Myc3_NE	TGME49_094360	ubiquitin carboxyl-terminal hydrolase;ubiquitin thiolesterase activity;zinc ion binding	64190.2	1	2	2	2	0.0109	0.0596
